# Supplementary material for: Correlation of gene expression and protein production rate - a system wide study
Source: BMC Genomics. 2011 Dec 20;12:616. doi: 10.1186/1471-2164-12-616 (PMC3266662; doi:10.1186/1471-2164-12-616)
Supplement: Additional file 2 — Metabolic model. Excel file of the mapping of T. reesei genome to the A. niger metabolic model including enzymes named by phylogenetic analysis for Figure 3. [file 1471-2164-12-616-S2.XLS]

## Sheet: msb200812-s4v001.xml
Anig_ID	Tree_ID (v2.0 gene id number)	AveBiBlast	msb200812_Re_ID	Reaction	Enzyme name	Name in Figure 4
NA	NA	NA	NE1	M_DGLCe <-> M_GLCe + M_bDGLCe	Non_enzymatic_reaction
NA	NA	NA	NE2	M_DGLC <-> M_GLC + M_bDGLC	Non_enzymatic_reaction
An02g09090	TRIRE0120784	5.2e-73	r1	M_GLC <-> M_bDGLC	Aldose_1-epimerase
An11g10890	TRIRE0121661	4.5e-83	r1	M_GLC <-> M_bDGLC	Aldose_1-epimerase
An02g09090	TRIRE0120784	5.2e-73	r2	M_GLAC <-> M_bGLAC	aldose-1-epimerase
An11g10890	TRIRE0121661	4.5e-83	r2	M_GLAC <-> M_bGLAC	aldose-1-epimerase
An02g09090	TRIRE0120784	5.2e-73	r3	M_LARAB <-> M_bLARAB	aldose-1-epimerase
An11g10890	TRIRE0121661	4.5e-83	r3	M_LARAB <-> M_bLARAB	aldose-1-epimerase
An02g09090	TRIRE0120784	5.2e-73	r4	M_bFRU <-> M_FRU	aldose-1-epimerase
An11g10890	TRIRE0121661	4.5e-83	r4	M_bFRU <-> M_FRU	aldose-1-epimerase
An02g14380	TRIRE0073665	0	r5	M_ATP + M_GLC -> M_ADP + M_G6P	Hexokinase_(hxk)	hxk1
An06g00380	NA	NA	r5	M_ATP + M_GLC -> M_ADP + M_G6P	Hexokinase_(hxk)
An13g00510	TRIRE0079677	2.5002e-94	r5	M_ATP + M_GLC -> M_ADP + M_G6P	Hexokinase_(hxk)	hxk2
An12g08610	TRIRE0080231	3e-151	r6	M_ATP + M_bDGLC -> M_ADP + M_bDG6P	Glucokinase_(glkA)	glk1
An16g05420	TRIRE0005776	0	r7	M_G6P <-> M_F6P	Glucose-6-phosphate_isomerase	PGI1
An16g05420	TRIRE0005776	0	r8	M_bDG6P <-> M_F6P	Glucose-6-phosphate_isomerase	PGI1
An16g05420	TRIRE0005776	0	r9	M_G6P <-> M_bDG6P	Glucose-6-phosphate_isomerase	PGI1
An18g01670	NA	NA	r10	M_ATP + M_F6P -> M_ADP + M_FDP	6-phosphofructokinase_(Phosphofructokinase_I,_pfkA)
An04g05300	TRIRE0065508	4.5e-137	r11	M_FDP + M_H2O -> M_F6P + M_PI	Fructose-2,6-bisphosphatase	FBP1a
An02g07470	TRIRE0023200	1.00001e-159	r12	M_FDP <-> M_T3P2 + M_T3P1	Fructose-bisphosphate_aldolase	FBA1
An05g02040	NA	NA	r12	M_FDP <-> M_T3P2 + M_T3P1	Fructose-bisphosphate_aldolase
An14g04410	TRIRE0122736	2e-66	r12	M_FDP <-> M_T3P2 + M_T3P1	Fructose-bisphosphate_aldolase
An16g00110	NA	NA	r12	M_FDP <-> M_T3P2 + M_T3P1	Fructose-bisphosphate_aldolase
An02g02920	TRIRE0068606	5e-47	r13	M_T3P2 <-> M_T3P1	Triosephosphate_isomerase_(tpiA)	TPI1a
An14g04920	TRIRE0121789	1e-85	r13	M_T3P2 <-> M_T3P1	Triosephosphate_isomerase_(tpiA)	TPI1b
An16g01830	TRIRE0119735	5e-140	r14	M_T3P1 + M_PI + M_NAD <-> M_13PDG + M_NADH	Glyceraldehyde_3-phosphate_dehydrogenase_(gpdA)	TDH1-2-3
An08g02260	TRIRE0021406	5e-172	r15	M_ADP + M_13PDG <-> M_ATP + M_3PG	Phosphoglycerate_kinase	PGK1
An16g02990	TRIRE0077656	0	r16	M_3PG <-> M_2PG	Phosphoglycerate_mutase
An16g06010	NA	NA	r16	M_3PG <-> M_2PG	Phosphoglycerate_mutase
An18g06250	TRIRE0120568	0	r17	M_2PG <-> M_PEP + M_H2O	Phosphopyruvate_hydratase_(enolase)	ENO1-2
An07g08990	TRIRE0078439	0	r18	M_ADP + M_PEP -> M_ATP + M_PYR	Pyruvate_kinase_(pkiA)	PYK1-2
An04g02090	TRIRE0021957	0	r19	M_ATP + M_PYR + M_H2O + M_CO2 -> M_ADP + M_PI + M_OA	Pyruvate_carboxylase_(pyc)	PYC1-2
An15g02820	NA	NA	r20	M_ATPm + M_PYRm + M_H2Om + M_CO2m -> M_ADPm + M_PIm + M_OAm	Pyruvate_carboxylase
An11g02550	TRIRE0124115	0	r21	M_ATP + M_OA -> M_ADP + M_PEP + M_CO2	Phosphoenolpyruvate_carboxykinase_(ATP)	PCK1
An02g12140	TRIRE0075769	0	r22	M_G6P + M_NADP -> M_D6PGL + M_NADPH	Glucose_6-phosphate_1-dehydrogenase_(gsdA)	ZWF1
An01g05150	TRIRE0073903	6e-103	r23	M_D6PGL + M_H2O -> M_D6PGC	6-Phosphogluconolactonase	SOL1-2-3-4
An11g06120	NA	NA	r24	M_D6PGC + M_NADP -> M_RL5P + M_CO2 + M_NADPH	Phosphogluconate_dehydrogenase_(decarboxylating)
An09g03450	TRIRE0056631	1.05e-102	r25	M_RL5P <-> M_XUL5P	Ribulose-phosphate_3-epimerase	RPE1
An02g02930	TRIRE0068585	5.03e-47	r26	M_R5P <-> M_RL5P	Ribose-5-phosphate_isomerase
An02g06430	TRIRE0061553	0	r27	M_R5P + M_XUL5P <-> M_S7P + M_T3P1	Transketolase
An08g06570	TRIRE0120635	0	r27	M_R5P + M_XUL5P <-> M_S7P + M_T3P1	Transketolase	TKL1-2a
An02g06430	TRIRE0061553	0	r28	M_E4P + M_XUL5P <-> M_F6P + M_T3P1	Transketolase
An08g06570	TRIRE0120635	0	r28	M_E4P + M_XUL5P <-> M_F6P + M_T3P1	Transketolase	TKL1-2a
An07g03160	NA	NA	r29	M_S7P + M_T3P1 <-> M_E4P + M_F6P	Transaldolase
An07g03850	TRIRE0123026	1.00001e-141	r29	M_S7P + M_T3P1 <-> M_E4P + M_F6P	Transaldolase	TAL1
An01g09940	NA	NA	r31	M_ACCOAm + M_H2Om + M_OAm <-> M_CITm + M_COAm	Citrate_synthase_(citA)
An08g10920	NA	NA	r31	M_ACCOAm + M_H2Om + M_OAm <-> M_CITm + M_COAm	Citrate_synthase_(citA)
An09g06680	TRIRE0122296	0	r31	M_ACCOAm + M_H2Om + M_OAm <-> M_CITm + M_COAm	Citrate_synthase_(citA)	CIT1-2
An02g11040	NA	NA	r32	M_CITm <-> M_ACOm + M_H2Om	Aconitate_hydratase
An08g10530	TRIRE0077336	0	r32	M_CITm <-> M_ACOm + M_H2Om	Aconitate_hydratase	ACO1
An09g03870	TRIRE0022632	0	r32	M_CITm <-> M_ACOm + M_H2Om	Aconitate_hydratase	ACO2
An16g05760	NA	NA	r32	M_CITm <-> M_ACOm + M_H2Om	Aconitate_hydratase
An02g11040	NA	NA	r33	M_ACOm + M_H2Om <-> M_ICITm	Aconitate_hydratase
An08g10530	TRIRE0077336	0	r33	M_ACOm + M_H2Om <-> M_ICITm	Aconitate_hydratase	ACO1
An09g03870	TRIRE0022632	0	r33	M_ACOm + M_H2Om <-> M_ICITm	Aconitate_hydratase	ACO2
An16g05760	NA	NA	r33	M_ACOm + M_H2Om <-> M_ICITm	Aconitate_hydratase
An02g12430	TRIRE0052055	0	r34	M_ICITm + M_NADPm -> M_AKGm + M_CO2m + M_NADPHm	Isocitrate_dehydrogenase_(icdA)_(NADP+)	IDP1-2-3
An08g05580	TRIRE0074983	3e-171	r30	M_ICITm + M_NADm -> M_AKGm + M_CO2m + M_NADHm	Isocitrate_dehydrogenase_(NAD+)	IDH2
An18g06760	TRIRE0120378	1.51e-178	r30	M_ICITm + M_NADm -> M_AKGm + M_CO2m + M_NADHm	Isocitrate_dehydrogenase_(NAD+)	IDH1
An02g12430	TRIRE0052055	0	r35	M_ICIT + M_NADP -> M_AKG + M_CO2 + M_NADPH	Isocitrate_dehydrogenase_(NADP+)	IDP1-2-3
An04g04750	TRIRE0050531	0	r36a	M_AKGm + M_TDPE1m -> M_AKGE1m + M_CO2m	alpha-ketoglutarate_dehydrogenase	KGD1
An06g00390	NA	NA	r36a	M_AKGm + M_TDPE1m -> M_AKGE1m + M_CO2m	alpha-ketoglutarate_dehydrogenase
An11g11280	TRIRE0003653	1e-117	r36b	M_AKGE1m + M_LPSE2m -> M_AKGE2m + M_TDPE1m	Dihydrolipoamide_S-succinyl_transferase	KGD2
An07g06840	TRIRE0077373	0	r36c	M_AKGE2m + M_COAm + M_NADm <-> M_LPSE2m + M_SUCCOAm + M_NADHm	Dihydrolipoamide_dehydrogenase	LPD1b
An08g02970	TRIRE0002223	4.05e-79	r38	M_GDPm + M_PIm + M_SUCCOAm <-> M_GTPm + M_SUCCm + M_COAm	Succinate_CoA_ligase_(GDP_forming)	LSC1b
An08g02980	NA	NA	r38	M_GDPm + M_PIm + M_SUCCOAm <-> M_GTPm + M_SUCCm + M_COAm	Succinate_CoA_ligase_(GDP_forming)
An14g04395	NA	NA	r39	M_SUCCm + M_Qm <-> M_FUMm + M_QH2m	Succinate_dehydrogenase_(ubiquinone)
An14g04400	TRIRE0123198	3.45e-54	r39	M_SUCCm + M_Qm <-> M_FUMm + M_QH2m	Succinate_dehydrogenase_(ubiquinone)	SDH2
An02g07600	NA	NA	r39	M_SUCCm + M_Qm <-> M_FUMm + M_QH2m	Succinate_dehydrogenase_(ubiquinone)
An02g12770	TRIRE0121019	0	r39	M_SUCCm + M_Qm <-> M_FUMm + M_QH2m	Succinate_dehydrogenase_(ubiquinone)	SDH1
An07g03170	TRIRE0060089	2.5e-16	r39	M_SUCCm + M_Qm <-> M_FUMm + M_QH2m	Succinate_dehydrogenase_(ubiquinone)
An01g13930	TRIRE0022707	3e-39	r40	M_FUMm + M_FADH2m -> M_SUCCm + M_FADm	Succinate_dehydrogenase
An02g05410	NA	NA	r40	M_FUMm + M_FADH2m -> M_SUCCm + M_FADm	Succinate_dehydrogenase
An16g07150	TRIRE0081303	0	r41	M_FUM + M_FADH2m -> M_SUCC + M_FADm	Succinate_dehydrogenase
An12g07850	TRIRE0002745	0	r42	M_FUMm + M_H2Om <-> M_MALm	Fumarate_hydratase	FUM1
An12g07850	TRIRE0002745	0	r43	M_MAL <-> M_FUM + M_H2O	Fumarate_hydratase	FUM1
An16g00120	NA	NA	r44	M_MALm + M_NADm <-> M_OAm + M_NADHm	Malate_dehydrogenase
An11g07190	NA	NA	r45	M_MAL + M_NAD <-> M_OA + M_NADH	Malate_dehydrogenase
An15g00070	TRIRE0004009	2e-129	r45	M_MAL + M_NAD <-> M_OA + M_NADH	Malate_dehydrogenase	MDH2-3
An12g00160	TRIRE0062153	0	r45	M_MAL + M_NAD <-> M_OA + M_NADH	Malate_dehydrogenase
An01g09270	TRIRE0021758	0	r46	M_ICITm -> M_SUCCm + M_GLXm	Isocitrate_lyase	ICL1
An15g01860	TRIRE0079271	0	r47	M_ACCOAm + M_H2Om + M_GLXm -> M_MALm + M_COAm	Malate_synthase	MLS1-2
An05g00930	TRIRE0119896	3e-148	r48c	M_MAL + M_NADP -> M_PYR + M_CO2 + M_NADPH	Malate_dehydrogenase_(NADP-specific)_(malic_enzyme)
An12g00160	TRIRE0062153	0	r48m	M_MALm + M_NADPm -> M_PYRm + M_CO2m + M_NADPHm	Malate_dehydrogenase_(NADP-specific)_(malic_enzyme)
An11g00530	TRIRE0121826	0	r50	M_ATP + M_CIT + M_COA -> M_ADP + M_PI + M_ACCOA + M_OA	ATP:citrate_oxaloacetate-lyase_((pro-3S)-CH2COO-_->acetyl-CoA)_(ATP-dephosphorylating)	acl2
An11g00510	TRIRE0121824	0	r50m	M_ATPm + M_CITm + M_COAm -> M_ADPm + M_PIm + M_ACCOAm + M_OAm	ATP:citrate_oxaloacetate-lyase_((pro-3S)-CH2COO-_->acetyl-CoA)_(ATP-dephosphorylating)_mitochondrial	acl1
An01g08610	TRIRE0002981	2.5e-88	r37	M_CITm -> M_OAm + M_ACm	Mitochondrial_citrate_lyase
An10g00820	NA	NA	r51	M_OA + M_H2O -> M_OXAL + M_AC	Oxaloacetate_acetylhydrolase_(oahA)
An15g03980	TRIRE0058563	3e-144	r52	M_OXAL -> M_FOR + M_CO2	Oxalate_decarboxylase
An03g01140	TRIRE0121989	0	r56	M_OXALe -> M_FORe + M_CO2e	Oxalate_decarboxylase
An12g09810	TRIRE0058466	3e-108	r53	M_METHOL + M_NAD <-> M_FALD + M_NADH	Alcohol_dehydrogenase_(adhA)
An17g01530	TRIRE0080920	2.50002e-131	r53	M_METHOL + M_NAD <-> M_FALD + M_NADH	Alcohol_dehydrogenase_(adhA)
An01g12170	NA	NA	r53	M_METHOL + M_NAD <-> M_FALD + M_NADH	Alcohol_dehydrogenase_(adhA)
An01g14590	NA	NA	r53	M_METHOL + M_NAD <-> M_FALD + M_NADH	Alcohol_dehydrogenase_(adhA)
An02g02060	TRIRE0003364	3e-90	r53	M_METHOL + M_NAD <-> M_FALD + M_NADH	Alcohol_dehydrogenase_(adhA)
An02g02870	TRIRE0107852	5.2e-61	r53	M_METHOL + M_NAD <-> M_FALD + M_NADH	Alcohol_dehydrogenase_(adhA)
An03g01350	NA	NA	r53	M_METHOL + M_NAD <-> M_FALD + M_NADH	Alcohol_dehydrogenase_(adhA)
An04g02690	TRIRE0023292	4.52e-99	r53	M_METHOL + M_NAD <-> M_FALD + M_NADH	Alcohol_dehydrogenase_(adhA)
An08g09750	NA	NA	r53	M_METHOL + M_NAD <-> M_FALD + M_NADH	Alcohol_dehydrogenase_(adhA)
An09g03140	TRIRE0072137	3e-15	r53	M_METHOL + M_NAD <-> M_FALD + M_NADH	Alcohol_dehydrogenase_(adhA)
An11g04150	TRIRE0068590	2.65e-132	r53	M_METHOL + M_NAD <-> M_FALD + M_NADH	Alcohol_dehydrogenase_(adhA)
An11g04290	TRIRE0070429	7.5e-61	r53	M_METHOL + M_NAD <-> M_FALD + M_NADH	Alcohol_dehydrogenase_(adhA)
An12g09950	TRIRE0003447	3e-78	r53	M_METHOL + M_NAD <-> M_FALD + M_NADH	Alcohol_dehydrogenase_(adhA)
An13g00950	NA	NA	r53	M_METHOL + M_NAD <-> M_FALD + M_NADH	Alcohol_dehydrogenase_(adhA)
An13g03330	NA	NA	r53	M_METHOL + M_NAD <-> M_FALD + M_NADH	Alcohol_dehydrogenase_(adhA)
An14g02160	NA	NA	r53	M_METHOL + M_NAD <-> M_FALD + M_NADH	Alcohol_dehydrogenase_(adhA)
An14g07180	NA	NA	r53	M_METHOL + M_NAD <-> M_FALD + M_NADH	Alcohol_dehydrogenase_(adhA)
An16g00010	NA	NA	r53	M_METHOL + M_NAD <-> M_FALD + M_NADH	Alcohol_dehydrogenase_(adhA)
An16g00400	NA	NA	r53	M_METHOL + M_NAD <-> M_FALD + M_NADH	Alcohol_dehydrogenase_(adhA)
An16g06240	NA	NA	r53	M_METHOL + M_NAD <-> M_FALD + M_NADH	Alcohol_dehydrogenase_(adhA)
An10g00230	NA	NA	r54	M_FALD + M_NAD + M_H2O <-> M_FOR + M_NADH	Formaldehyde_dehydrogenase
An15g00410	TRIRE0121298	1e-175	r55	M_FOR + M_O2 -> M_H2O2 + M_CO2	Formate_oxidase
An02g00080	NA	NA	r61	M_FALD + M_RGT + M_NAD <-> M_FGT + M_NADH	Formaldehyde_dehydrogenase_(glutathione)
An01g00100	TRIRE0076744	5.4e-143	r56a	M_PYRm + M_LIPOm -> M_ADHLIPOm + M_CO2m	Pyruvate_dehydrogenase_(lipoamide)_	PDB1a
An07g09530	TRIRE0122987	4.5e-178	r56a	M_PYRm + M_LIPOm -> M_ADHLIPOm + M_CO2m	Pyruvate_dehydrogenase_(lipoamide)_
An11g04550	NA	NA	r56a	M_PYRm + M_LIPOm -> M_ADHLIPOm + M_CO2m	Pyruvate_dehydrogenase_(lipoamide)_
An07g02180	TRIRE0044038	2.5e-139	r56b	M_COAm + M_ADHLIPOm + M_NADm <-> M_ACCOAm + M_LIPOm + M_NADHm	Dihydrolipoamide_S-acetyltransferase_and_lipoamide_dehydrogenase	LAT1
An07g06840	TRIRE0077373	0	r56b	M_COAm + M_ADHLIPOm + M_NADm <-> M_ACCOAm + M_LIPOm + M_NADHm	Dihydrolipoamide_S-acetyltransferase_and_lipoamide_dehydrogenase	LPD1b
An02g11910	TRIRE0075934	2.05e-37	r56b	M_COAm + M_ADHLIPOm + M_NADm <-> M_ACCOAm + M_LIPOm + M_NADHm	Dihydrolipoamide_S-acetyltransferase_and_lipoamide_dehydrogenase	PDX1
An02g06820	TRIRE0121534	0	r58	M_PYR -> M_ACAL + M_CO2	Pyruvate_decarboxylase_	PDC1-5-6
An01g01590	NA	NA	r58	M_PYR -> M_ACAL + M_CO2	Pyruvate_decarboxylase_
An09g01030	TRIRE0059267	9.5e-134	r58	M_PYR -> M_ACAL + M_CO2	Pyruvate_decarboxylase_	ARO10
An13g03320	NA	NA	r58	M_PYR -> M_ACAL + M_CO2	Pyruvate_decarboxylase_
NA	NA	NA	r59	M_PYR + M_PI + M_O2 + M_H2O -> M_ACTP + M_CO2 + M_H2O2	Pyruvate_oxidase
An02g06420	TRIRE0021716	3.5e-134	r60	M_ATP + M_AC -> M_ADP + M_ACTP	Acetate_kinase_
NA	NA	NA	r62	M_T3P2 -> M_MTHGXL + M_PI	Methylglyoxal_synthase_or_non-enzymatic
NA	NA	NA	r63	M_T3P1 -> M_MTHGXL + M_PI	chemical_reaction
NA	NA	NA	r64	M_MTHGXL + M_NADPH <-> M_LACAL + M_NADP	D-Lactaldehyde_dehydrogenase_(Methylglyoxal_reductase)_(MGR_I)
NA	NA	NA	r65	M_LACAL + M_NAD + M_H2O -> M_LAC + M_NADH	Lactaldehyde_dehydrogenase_
An01g09780	TRIRE0056470	1e-98	r66	M_LAC + M_NAD <-> M_PYR + M_NADH	D-lactate_dehydrogenase
An08g09300	NA	NA	r67	M_RGT + M_MTHGXL <-> M_LGT	Lactoylglutathione_lyase_(glyoxylase_I)
An11g02860	TRIRE0120424	7.5e-114	r67	M_RGT + M_MTHGXL <-> M_LGT	Lactoylglutathione_lyase_(glyoxylase_I)
An02g05670	NA	NA	r67	M_RGT + M_MTHGXL <-> M_LGT	Lactoylglutathione_lyase_(glyoxylase_I)
An04g07220	NA	NA	r68	M_LGT + M_H2O -> M_LAC + M_RGT	Hydroxyacylglutathione_hydrolase_(glyoxylase_II)
An11g07320	TRIRE0069625	4e-78	r68	M_LGT + M_H2O -> M_LAC + M_RGT	Hydroxyacylglutathione_hydrolase_(glyoxylase_II)
An14g06340	TRIRE0102382	1.5e-104	r68	M_LGT + M_H2O -> M_LAC + M_RGT	Hydroxyacylglutathione_hydrolase_(glyoxylase_II)
An04g03400	TRIRE0065142	0	r69	M_PROPAL + M_NAD + M_H2O <-> M_PROP + M_NADH	Aldehyde_dehydrogenase_(NAD+)
An01g15170	NA	NA	r69	M_PROPAL + M_NAD + M_H2O <-> M_PROP + M_NADH	Aldehyde_dehydrogenase_(NAD+)
An08g07290	TRIRE0078683	0	r69	M_PROPAL + M_NAD + M_H2O <-> M_PROP + M_NADH	Aldehyde_dehydrogenase_(NAD+)
An08g10820	NA	NA	r69	M_PROPAL + M_NAD + M_H2O <-> M_PROP + M_NADH	Aldehyde_dehydrogenase_(NAD+)
An10g00850	NA	NA	r69	M_PROPAL + M_NAD + M_H2O <-> M_PROP + M_NADH	Aldehyde_dehydrogenase_(NAD+)
An15g05890	TRIRE0021450	1.5e-179	r69	M_PROPAL + M_NAD + M_H2O <-> M_PROP + M_NADH	Aldehyde_dehydrogenase_(NAD+)
An18g04130	NA	NA	r69	M_PROPAL + M_NAD + M_H2O <-> M_PROP + M_NADH	Aldehyde_dehydrogenase_(NAD+)
NA	NA	NA	r70	M_ATPm + M_PROPm + M_COAm <-> M_AMPm + M_PPIm + M_PROPCOAm	Propanoate:CoA_ligase_(AMP-forming)
NA	NA	NA	r85	M_ATP + M_PROP + M_COA <-> M_AMP + M_PPI + M_PROPCOA	Propanoate:CoA_ligase_(AMP-forming)
An15g01920	TRIRE0080621	0	r71	M_PROPCOAm + M_H2Om + M_OAm <-> M_2MCITm + M_COAm	2-Methylcitrate_synthase	CIT3
An15g01780	TRIRE0121255	0	r72	M_2MCITm <-> M_2MACOm + M_H2Om	2-methylcitrate_hydrolyase
NA	NA	NA	r73	M_2MACOm + M_H2Om <-> M_2MICITm	2-methylisocitrate_dehydratase
An12g07630	TRIRE0066541	0	r74	M_2MICITm <-> M_PYRm + M_SUCCm	2-methylisocitrate_lyase	ICL2
An02g06860	TRIRE0121664	2.501e-147	r75	M_GLUm -> M_GABAm + M_CO2m	Glutamate_decarboxylase
An08g08840	TRIRE0122350	0	r75	M_GLUm -> M_GABAm + M_CO2m	Glutamate_decarboxylase
An15g04770	NA	NA	r75	M_GLUm -> M_GABAm + M_CO2m	Glutamate_decarboxylase
An17g00910	TRIRE0110414	0	r76	M_GABAm + M_AKGm -> M_SUCCSALm + M_GLUm	4-Aminobutyrate_transaminase
An15g01740	TRIRE0122533	2.5e-155	r77	M_SUCCSALm + M_NADm + M_H2Om -> M_SUCCm + M_NADHm	Succinate-semialdehyde_dehydrogenase_(NAD(P)+)_
An04g02610	TRIRE0022741	0	r77	M_SUCCSALm + M_NADm + M_H2Om -> M_SUCCm + M_NADHm	Succinate-semialdehyde_dehydrogenase_(NAD(P)+)_
An14g02870	TRIRE0121308	4.5e-151	r77	M_SUCCSALm + M_NADm + M_H2Om -> M_SUCCm + M_NADHm	Succinate-semialdehyde_dehydrogenase_(NAD(P)+)_
An09g05310	TRIRE0054554	1.5e-78	r78	M_GTP + M_H2O -> M_FOR + M_AHTD	GTP_cyclohydrolase_I
An07g07520	TRIRE0105504	2.0002e-148	r79	M_AHTD -> M_DHP + M_PI	Glycerophosphatase,_alkaline_phosphatase;_nucleoside_triphosphatase
An16g03880	NA	NA	r80	M_DHP -> M_AHHMP + M_GLAL	Dihydroneopterin_aldolase
NA	NA	NA	r991	M_GLAL + M_NAD + M_H2O <-> M_GLYA + M_NADH	Glycolaldehyde_dehydrogenase
An01g14530	NA	NA	r992	M_GLYA + M_O2 -> M_GLX + M_H2O2	Glycolate_oxidase
An12g10140	NA	NA	r992	M_GLYA + M_O2 -> M_GLX + M_H2O2	Glycolate_oxidase
An16g05350	TRIRE0056002	1e-116	r81	M_AHHMP + M_ATP -> M_AMP + M_AHHMD	6-Hydroxymethyl-7,8_dihydropterin_pyrophosphokinase
NA	NA	NA	r82	M_CHOR + M_GLN -> M_ADCHOR + M_GLU	Aminodeoxychorismate_synthase
NA	NA	NA	r83	M_ADCHOR -> M_PYR + M_PABA	Aminodeoxychorismate_lyase
An16g03880	NA	NA	r84	M_PABA + M_AHHMD -> M_PPI + M_DHPT	Dihydropteroate_synthase
NA	NA	NA	r86	M_DHPT + M_ATP + M_GLU -> M_ADP + M_PI + M_DHF	Dihydrofolate_synthase
An02g12420	TRIRE0075890	0	r87	M_DHF + M_NADPH -> M_NADP + M_THF	Dihydrofolate_reductase
An02g02950	NA	NA	r88	M_THF + M_ATP + M_GLU <-> M_ADP + M_PI + M_THFG	Tetrahydrofolylpolyglutamate_synthase
An04g01120	TRIRE0111536	1.001e-53	r88	M_THF + M_ATP + M_GLU <-> M_ADP + M_PI + M_THFG	Tetrahydrofolylpolyglutamate_synthase
An04g02490	TRIRE0028050	1.5e-109	r88	M_THF + M_ATP + M_GLU <-> M_ADP + M_PI + M_THFG	Tetrahydrofolylpolyglutamate_synthase
An04g09750	NA	NA	r88	M_THF + M_ATP + M_GLU <-> M_ADP + M_PI + M_THFG	Tetrahydrofolylpolyglutamate_synthase
An02g12420	TRIRE0075890	0	r89	M_ATPm + M_FORm + M_THFm -> M_ADPm + M_PIm + M_FTHFm	Formate-dihydrofolate_ligase_(10-Formyltetrahydrofolate_synthetase,_FTHFS)_(Trifunctional)
An02g12420	TRIRE0075890	0	r90	M_FTHFm <-> M_METHFm + M_H2Om	Methenyltetrahydrofolate_cyclohydrolase_(Trifunctional)
An02g12420	TRIRE0075890	0	r91	M_METHFm + M_NADPHm + M_Hm <-> M_METTHFm + M_NADPm	Methylenetetrahydrofolate_dehydrogenase_(NADP+)_(Trifunctional)
An02g03270	TRIRE0055055	0	r92	M_METTHFm + M_NADPHm + M_Hm -> M_MTHFm + M_NADPm	Methylenetetrahydrofolate_reductase_(NADPH)
An16g07400	TRIRE0046244	2e-99	r93	M_METTHF + M_NAD -> M_METHF + M_NADH	Methylenetetrahydrofolate_dehydrogenase_(NAD+)
An02g12420	TRIRE0075890	0	r94	M_METHF + M_H2O <-> M_FTHF	Methenyltetrahydrofolate_cyclohydrolase
An01g11650	TRIRE0003591	9.5e-106	r95	M_FTHF + M_H2O -> M_FOR + M_THF	5-formyltetrahydrofolate_deformylase
An09g05860	TRIRE0081824	0	r96	M_METTHF + M_NADPH -> M_MTHF + M_NADP	Methylenetetrahydrofolate_reductase_(NADPH)
NA	NA	NA	r97	M_OIVALm + M_METTHF + M_H2O -> M_AKP + M_THF	Ketopentoate_hydroxymethyl_transferase
An09g01130	NA	NA	r98	M_AKP + M_NADPH -> M_NADP + M_PANT	Ketopantoate_reductase_(2-dehydropantoate_2-reductase)
An18g01140	NA	NA	r98	M_AKP + M_NADPH -> M_NADP + M_PANT	Ketopantoate_reductase_(2-dehydropantoate_2-reductase)
An11g09950	TRIRE0062034	4.3e-32	r98	M_AKP + M_NADPH -> M_NADP + M_PANT	Ketopantoate_reductase_(2-dehydropantoate_2-reductase)
An18g01970	TRIRE0074080	1.505e-111	r100	M_PANT + M_bALA + M_ATP -> M_AMP + M_PPI + M_PNTO	Pantoate-B-alanine_ligase
An02g13550	TRIRE0055353	5e-140	r101	M_PNTO + M_ATP -> M_ADP + M_4PPNTO	Pantothenate_kinase
NA	NA	NA	r102	M_4PPNTO + M_CTP + M_CYS -> M_CMP + M_PPI + M_4PPNCYS	Phosphopantothenate-cysteine_ligase
NA	NA	NA	r103	M_4PPNCYS -> M_CO2 + M_4PPNTE	Phosphopantothenate-cysteine_decarboxylase
NA	NA	NA	r104	M_4PPNTE + M_ATP -> M_PPI + M_DPCOA	Phospho-pantethiene_adenylyltransferase_(Bifunctional_with_2.7.1.24)
NA	NA	NA	r105	M_DPCOA + M_ATP -> M_ADP + M_COA	DephosphoCoA_kinase_(Bifunctional_with_2.7.7.3)
NA	NA	NA	r107	M_MALCOA + M_NADPH -> M_NADP + M_CHCOA + M_CO2 + M_COA + M_H2O	B-ketoacyl-ACP_synthase_(c10,0),_fatty_acyl_CoA_synthase
An04g01140	NA	NA	r108	M_ALA + M_CHCOA <-> M_CO2 + M_COA + M_AONA	8-Amino-7-oxononanoate_synthase_
An11g05560	NA	NA	r108	M_ALA + M_CHCOA <-> M_CO2 + M_COA + M_AONA	8-Amino-7-oxononanoate_synthase_
An12g00920	NA	NA	r108	M_ALA + M_CHCOA <-> M_CO2 + M_COA + M_AONA	8-Amino-7-oxononanoate_synthase_
An15g01980	TRIRE0079782	2.5e-93	r108	M_ALA + M_CHCOA <-> M_CO2 + M_COA + M_AONA	8-Amino-7-oxononanoate_synthase_
An15g01990	TRIRE0065198	0	r109	M_AONA + M_SAM <-> M_DAONA + M_SAMOB	adenosyl:methionine-8-amino-7-oxononanoate_aminotransferase
NA	NA	NA	r110	M_DAONA + M_ATP + M_CO2 <-> M_ADP + M_PI + M_DTB	dethiobiotin_synthetase
An15g02000	TRIRE0004767	1e-136	r111	M_DTB + M_S <-> M_BT	Biotin_synthase
An12g09810	TRIRE0058466	3e-108	r113	M_ETH + M_NAD <-> M_ACAL + M_NADH	Alcohol_dehydrogenase_(adhA)
An17g01530	TRIRE0080920	2.50002e-131	r113	M_ETH + M_NAD <-> M_ACAL + M_NADH	Alcohol_dehydrogenase_(adhA)
An01g12170	NA	NA	r113	M_ETH + M_NAD <-> M_ACAL + M_NADH	Alcohol_dehydrogenase_(adhA)
An01g14590	NA	NA	r113	M_ETH + M_NAD <-> M_ACAL + M_NADH	Alcohol_dehydrogenase_(adhA)
An02g02060	TRIRE0003364	3e-90	r113	M_ETH + M_NAD <-> M_ACAL + M_NADH	Alcohol_dehydrogenase_(adhA)
An02g02870	TRIRE0107852	5.2e-61	r113	M_ETH + M_NAD <-> M_ACAL + M_NADH	Alcohol_dehydrogenase_(adhA)
An03g01350	NA	NA	r113	M_ETH + M_NAD <-> M_ACAL + M_NADH	Alcohol_dehydrogenase_(adhA)
An04g02690	TRIRE0023292	4.52e-99	r113	M_ETH + M_NAD <-> M_ACAL + M_NADH	Alcohol_dehydrogenase_(adhA)
An08g09750	NA	NA	r113	M_ETH + M_NAD <-> M_ACAL + M_NADH	Alcohol_dehydrogenase_(adhA)
An09g03140	TRIRE0072137	3e-15	r113	M_ETH + M_NAD <-> M_ACAL + M_NADH	Alcohol_dehydrogenase_(adhA)
An11g04150	TRIRE0068590	2.65e-132	r113	M_ETH + M_NAD <-> M_ACAL + M_NADH	Alcohol_dehydrogenase_(adhA)
An11g04290	TRIRE0070429	7.5e-61	r113	M_ETH + M_NAD <-> M_ACAL + M_NADH	Alcohol_dehydrogenase_(adhA)
An12g09950	TRIRE0003447	3e-78	r113	M_ETH + M_NAD <-> M_ACAL + M_NADH	Alcohol_dehydrogenase_(adhA)
An13g00950	NA	NA	r113	M_ETH + M_NAD <-> M_ACAL + M_NADH	Alcohol_dehydrogenase_(adhA)
An13g03330	NA	NA	r113	M_ETH + M_NAD <-> M_ACAL + M_NADH	Alcohol_dehydrogenase_(adhA)
An14g02160	NA	NA	r113	M_ETH + M_NAD <-> M_ACAL + M_NADH	Alcohol_dehydrogenase_(adhA)
An14g07180	NA	NA	r113	M_ETH + M_NAD <-> M_ACAL + M_NADH	Alcohol_dehydrogenase_(adhA)
An16g00010	NA	NA	r113	M_ETH + M_NAD <-> M_ACAL + M_NADH	Alcohol_dehydrogenase_(adhA)
An16g00400	NA	NA	r113	M_ETH + M_NAD <-> M_ACAL + M_NADH	Alcohol_dehydrogenase_(adhA)
An16g06240	NA	NA	r113	M_ETH + M_NAD <-> M_ACAL + M_NADH	Alcohol_dehydrogenase_(adhA)
An05g02070	NA	NA	r114	M_ETH + M_NADP <-> M_ACAL + M_NADPH	Alcohol_dehydrogenase_(Catalysed_by_Glycerol_dehydrogenase_II_(NADP+)_EC_1.1.1.72)
An10g00010	NA	NA	r114	M_ETH + M_NADP <-> M_ACAL + M_NADPH	Alcohol_dehydrogenase_(Catalysed_by_Glycerol_dehydrogenase_II_(NADP+)_EC_1.1.1.72)
An16g02510	TRIRE0058412	4.005e-122	r114	M_ETH + M_NADP <-> M_ACAL + M_NADPH	Alcohol_dehydrogenase_(Catalysed_by_Glycerol_dehydrogenase_II_(NADP+)_EC_1.1.1.72)
An04g03400	TRIRE0065142	0	r115	M_ACAL + M_NAD + M_H2O -> M_AC + M_NADH	Aldehyde_dehydrogenase_(NAD+)_(aldA)
An01g15170	NA	NA	r115	M_ACAL + M_NAD + M_H2O -> M_AC + M_NADH	Aldehyde_dehydrogenase_(NAD+)_(aldA)
An08g07290	TRIRE0078683	0	r115	M_ACAL + M_NAD + M_H2O -> M_AC + M_NADH	Aldehyde_dehydrogenase_(NAD+)_(aldA)
An08g10820	NA	NA	r115	M_ACAL + M_NAD + M_H2O -> M_AC + M_NADH	Aldehyde_dehydrogenase_(NAD+)_(aldA)
An10g00850	NA	NA	r115	M_ACAL + M_NAD + M_H2O -> M_AC + M_NADH	Aldehyde_dehydrogenase_(NAD+)_(aldA)
An15g05890	TRIRE0021450	1.5e-179	r115	M_ACAL + M_NAD + M_H2O -> M_AC + M_NADH	Aldehyde_dehydrogenase_(NAD+)_(aldA)
An18g04130	NA	NA	r115	M_ACAL + M_NAD + M_H2O -> M_AC + M_NADH	Aldehyde_dehydrogenase_(NAD+)_(aldA)
An04g05620	TRIRE0073774	0	r116	M_AC + M_COA + M_ATP -> M_AMP + M_PPI + M_ACCOA	Acetyl-CoA_synthase_(acuA)	ACS1-2a
An16g07110	NA	NA	r117	M_ACCOA + M_H2O -> M_COA + M_AC	Acetyl-CoA_hydrolase
An12g09810	TRIRE0058466	3e-108	r118	M_ETHm + M_NADm <-> M_ACALm + M_NADHm	Alcohol_dehydrogenase
An17g01530	TRIRE0080920	2.50002e-131	r118	M_ETHm + M_NADm <-> M_ACALm + M_NADHm	Alcohol_dehydrogenase
An01g12170	NA	NA	r118	M_ETHm + M_NADm <-> M_ACALm + M_NADHm	Alcohol_dehydrogenase
An01g14590	NA	NA	r118	M_ETHm + M_NADm <-> M_ACALm + M_NADHm	Alcohol_dehydrogenase
An02g02060	TRIRE0003364	3e-90	r118	M_ETHm + M_NADm <-> M_ACALm + M_NADHm	Alcohol_dehydrogenase
An02g02870	TRIRE0107852	5.2e-61	r118	M_ETHm + M_NADm <-> M_ACALm + M_NADHm	Alcohol_dehydrogenase
An03g01350	NA	NA	r118	M_ETHm + M_NADm <-> M_ACALm + M_NADHm	Alcohol_dehydrogenase
An04g02690	TRIRE0023292	4.52e-99	r118	M_ETHm + M_NADm <-> M_ACALm + M_NADHm	Alcohol_dehydrogenase
An08g09750	NA	NA	r118	M_ETHm + M_NADm <-> M_ACALm + M_NADHm	Alcohol_dehydrogenase
An09g03140	TRIRE0072137	3e-15	r118	M_ETHm + M_NADm <-> M_ACALm + M_NADHm	Alcohol_dehydrogenase
An11g04150	TRIRE0068590	2.65e-132	r118	M_ETHm + M_NADm <-> M_ACALm + M_NADHm	Alcohol_dehydrogenase
An11g04290	TRIRE0070429	7.5e-61	r118	M_ETHm + M_NADm <-> M_ACALm + M_NADHm	Alcohol_dehydrogenase
An12g09950	TRIRE0003447	3e-78	r118	M_ETHm + M_NADm <-> M_ACALm + M_NADHm	Alcohol_dehydrogenase
An13g00950	NA	NA	r118	M_ETHm + M_NADm <-> M_ACALm + M_NADHm	Alcohol_dehydrogenase
An13g03330	NA	NA	r118	M_ETHm + M_NADm <-> M_ACALm + M_NADHm	Alcohol_dehydrogenase
An14g02160	NA	NA	r118	M_ETHm + M_NADm <-> M_ACALm + M_NADHm	Alcohol_dehydrogenase
An14g07180	NA	NA	r118	M_ETHm + M_NADm <-> M_ACALm + M_NADHm	Alcohol_dehydrogenase
An16g00010	NA	NA	r118	M_ETHm + M_NADm <-> M_ACALm + M_NADHm	Alcohol_dehydrogenase
An16g00400	NA	NA	r118	M_ETHm + M_NADm <-> M_ACALm + M_NADHm	Alcohol_dehydrogenase
An16g06240	NA	NA	r118	M_ETHm + M_NADm <-> M_ACALm + M_NADHm	Alcohol_dehydrogenase
An04g03400	TRIRE0065142	0	r119	M_ACALm + M_NADm + M_H2Om -> M_ACm + M_NADHm	Aldehyde_dehydrogenase_(NAD+)_(adhA)
An01g15170	NA	NA	r119	M_ACALm + M_NADm + M_H2Om -> M_ACm + M_NADHm	Aldehyde_dehydrogenase_(NAD+)_(adhA)
An08g07290	TRIRE0078683	0	r119	M_ACALm + M_NADm + M_H2Om -> M_ACm + M_NADHm	Aldehyde_dehydrogenase_(NAD+)_(adhA)
An08g10820	NA	NA	r119	M_ACALm + M_NADm + M_H2Om -> M_ACm + M_NADHm	Aldehyde_dehydrogenase_(NAD+)_(adhA)
An10g00850	NA	NA	r119	M_ACALm + M_NADm + M_H2Om -> M_ACm + M_NADHm	Aldehyde_dehydrogenase_(NAD+)_(adhA)
An15g05890	TRIRE0021450	1.5e-179	r119	M_ACALm + M_NADm + M_H2Om -> M_ACm + M_NADHm	Aldehyde_dehydrogenase_(NAD+)_(adhA)
An18g04130	NA	NA	r119	M_ACALm + M_NADm + M_H2Om -> M_ACm + M_NADHm	Aldehyde_dehydrogenase_(NAD+)_(adhA)
An05g00390	TRIRE0054870	0	r120	M_ACm + M_COAm + M_ATPm -> M_AMPm + M_PPIm + M_ACCOAm	Acetyl-CoA_synthase	ACS1-2b
An16g07110	NA	NA	r121	M_ACCOAm + M_H2Om -> M_COAm + M_ACm	Acetyl-CoA_hydrolase
An01g06970	TRIRE0122778	3.0015e-136	r122	M_GL + M_NAD -> M_GLYN + M_NADH	Glycerol_dehydrogenase_	gld1
An15g02200	TRIRE0123978	2.545e-159	r123	M_GL + M_O2 -> M_GLYAL + M_H2O2	Alcohol_oxidase_
An18g05480	TRIRE0080659	0	r123	M_GL + M_O2 -> M_GLYAL + M_H2O2	Alcohol_oxidase_
An01g06970	TRIRE0122778	3.0015e-136	r124	M_GLYAL + M_NADPH -> M_GL + M_NADP	Glycerol_dehydrogenase	gld1
An15g02200	TRIRE0123978	2.545e-159	r126	M_GL + M_O2 -> M_GLYN + M_H2O2	Alcohol_oxidase_
An18g05480	TRIRE0080659	0	r126	M_GL + M_O2 -> M_GLYN + M_H2O2	Alcohol_oxidase_
An01g06970	TRIRE0122778	3.0015e-136	r127	M_GL + M_NADP -> M_GLYN + M_NADPH	Glycerol_dehydrogenase__(NADP+)	gld1
An04g04890	TRIRE0058356	2.15e-178	r128	M_GL + M_ATP -> M_GL3P + M_ADP	Glycerol_kinase_	GUT1
An08g00210	TRIRE0076620	0	r129	M_GL3P + M_FADm -> M_T3P2 + M_FADH2m	Glycerol_3-phosphate_dehydrogenase_(FAD_dependent)_(FAD-dependent_sn-glycerol-3-phosphate_dehydrogenase)
An14g06500	TRIRE0004480	2.6e-172	r130	M_GLYN + M_ATP -> M_T3P2 + M_ADP	Glycerone_kinase	DAK1-2c
An15g07390	NA	NA	r131	M_T3P2 + M_NADH -> M_GL3P + M_NAD	Glycerol_3-phosphate_dehydrogenase_(NAD+_dependent)
An08g02530	TRIRE0058790	3.5e-62	r132	M_GL3P + M_H2O -> M_GL + M_PI	Glycerol_3-phosphate_phosphatase	GPP2
An08g06710	NA	NA	r133	M_G + M_NADP <-> M_3HPYR + M_NADPH	glycerate_dehydrogenase
An04g08220	NA	NA	r183	M_LLAC + M_NAD -> M_PYR + M_NADH	L-Lactate_dehydrogenase_
An01g03030	TRIRE0056370	2.5e-76	r134	M_TAR + M_NAD <-> M_OXGLY + M_NADH	Tartrate_dehydrogenase
NA	NA	NA	r135	M_TAR <-> M_OA + M_H2O	Tartrate_dehydratase
An01g06970	TRIRE0122778	3.0015e-136	r136	M_E + M_NADPH -> M_EOL + M_NADP	Glycerol_dehydrogenase	gld1
NA	NA	NA	r138	M_E + M_ATP -> M_E4P + M_ADP	Erythrulose_kinase
NA	NA	NA	r139	M_E4P + M_H2O -> M_PI + M_E	Erythrose_4-phosphate_phosphatase
NA	NA	NA	r141	M_EOL + M_NAD -> M_EU + M_NADH	Erythrose_dehydrogenase
NA	NA	NA	r142	M_EU + M_ATP -> M_EU1P + M_ADP	Erythrulose_kinase
NA	NA	NA	r143	M_EU1P -> M_T3P1 + M_FALD	Ketotetrose-phosphate_aldolase
An01g14880	NA	NA	r144	M_LAOL + M_NADP <-> M_LARAB + M_NADPH	L-arabinose_reductase
An16g01720	NA	NA	r144	M_LAOL + M_NADP <-> M_LARAB + M_NADPH	L-arabinose_reductase
An01g10920	TRIRE0049753	1.5e-146	r145	M_LAOL + M_NAD <-> M_LXUL + M_NADH	L-Arabitol_dehydrogenase	lad1
An11g03260	TRIRE0054086	3e-107	r146	M_LXUL + M_NADPH <-> M_XOL + M_NADP	L-Xylulose_reductase_
An01g03740	TRIRE0107776	9.5e-122	r147	M_XYL + M_NADPH <-> M_XOL + M_NADP	D-Xylose_reductase_(xyrA)_(xylitol_dehydrogenase)	xyl1
An05g02260	NA	NA	r149	M_XOL + M_NAD -> M_XUL + M_NADH	D-Xylulose_reductase_(xylitol_dehydrogenase)
An07g01320	NA	NA	r149	M_XOL + M_NAD -> M_XUL + M_NADH	D-Xylulose_reductase_(xylitol_dehydrogenase)
An08g09380	NA	NA	r149	M_XOL + M_NAD -> M_XUL + M_NADH	D-Xylulose_reductase_(xylitol_dehydrogenase)
An12g00030	TRIRE0081271	1e-123	r149	M_XOL + M_NAD -> M_XUL + M_NADH	D-Xylulose_reductase_(xylitol_dehydrogenase)	xdh1
An15g04610	NA	NA	r149	M_XOL + M_NAD -> M_XUL + M_NADH	D-Xylulose_reductase_(xylitol_dehydrogenase)
An01g06970	TRIRE0122778	3.0015e-136	r150	M_ARABLAC + M_NADPH <-> M_ARAB + M_NADP	D-Arabinose_1-dehydrogenase_[NAD(P)+]_	gld1
An01g14880	NA	NA	r151	M_ARAB + M_NADPH <-> M_AOL + M_NADP	Aldehyde_reductase
An16g01720	NA	NA	r151	M_ARAB + M_NADPH <-> M_AOL + M_NADP	Aldehyde_reductase
An04g09410	NA	NA	r152	M_AOL + M_NAD -> M_XUL + M_NADH	D-arabitol_dehydrogenase
An04g09410	NA	NA	r153	M_AOL + M_NADP -> M_XUL + M_NADPH	D-arabitol_dehydrogenase
An07g03140	TRIRE0123288	5e-181	r154	M_ATP + M_XUL -> M_ADP + M_XUL5P	Xylulose_kinase	xki1
An14g03500	TRIRE0002211	0	r155	M_XUL5P + M_FALD <-> M_T3P1 + M_GLYN	Dihydroxyacetone_synthase	TKL1-2b
An15g07500	TRIRE0055245	1.50005e-47	r156	M_ATP + M_RIB -> M_ADP + M_R5P	Ribokinase
An02g07650	TRIRE0021836	0	r157	M_R5P <-> M_R1P	Phosphoglucomutase_	PGM1-2
An01g14880	NA	NA	r158	M_RIB + M_NADPH <-> M_RIBOL + M_NADP	D-Ribose_reductase
An16g01720	NA	NA	r158	M_RIB + M_NADPH <-> M_RIBOL + M_NADP	D-Ribose_reductase
An13g02310	NA	NA	r159	M_RIBOL + M_NAD -> M_RL + M_NADH	Ribitol_dehydrogenase
An18g00010	NA	NA	r159	M_RIBOL + M_NAD -> M_RL + M_NADH	Ribitol_dehydrogenase
An13g02310	NA	NA	r160	M_RIBOL + M_NADP -> M_RL + M_NADPH	Ribitol_dehydrogenase
An18g00010	NA	NA	r160	M_RIBOL + M_NADP -> M_RL + M_NADPH	Ribitol_dehydrogenase
An14g00160	TRIRE0063092	0	r161	M_ATP + M_RL -> M_ADP + M_RL5P	Ribulokinase
NA	NA	NA	r162	M_RL + M_NADPH -> M_AOL + M_NADP	ribulose_reductase
An12g03430	NA	NA	r163	M_bDGLCe + M_O2e <-> M_GLCN15LACe + M_H2O2e	Glucose_oxidase_(goxC)
An12g03440	NA	NA	r163	M_bDGLCe + M_O2e <-> M_GLCN15LACe + M_H2O2e	Glucose_oxidase_(goxC)
An01g14740	NA	NA	r163	M_bDGLCe + M_O2e <-> M_GLCN15LACe + M_H2O2e	Glucose_oxidase_(goxC)
An07g00450	NA	NA	r163	M_bDGLCe + M_O2e <-> M_GLCN15LACe + M_H2O2e	Glucose_oxidase_(goxC)
An12g03430	NA	NA	r164	M_bDGLC + M_O2 <-> M_GLCN15LAC + M_H2O2	Glucose_oxidase_(god)
An12g03440	NA	NA	r164	M_bDGLC + M_O2 <-> M_GLCN15LAC + M_H2O2	Glucose_oxidase_(god)
An01g14740	NA	NA	r164	M_bDGLC + M_O2 <-> M_GLCN15LAC + M_H2O2	Glucose_oxidase_(god)
An07g00450	NA	NA	r164	M_bDGLC + M_O2 <-> M_GLCN15LAC + M_H2O2	Glucose_oxidase_(god)
An12g01570	NA	NA	r165	M_GLCN15LACe + M_H2Oe -> M_GLCNTe	Gluconolactonase_(lactonase)
NA	NA	NA	NE6	M_GLCN15LAC + M_H2O -> M_GLCNT	Spontaneous_reaction_or_catalyzed_by_glucose_oxidase
An07g07520	TRIRE0105504	2.0002e-148	r166	M_D6PGC + M_H2O -> M_GLCNT + M_PI	Alkaline_phosphatase
An18g04040	NA	NA	r166	M_D6PGC + M_H2O -> M_GLCNT + M_PI	Alkaline_phosphatase
An14g02650	TRIRE0060456	2.5e-52	r167	M_D6PGC + M_H2O -> M_GLCNT + M_PI	Acid_phosphatase_(aphA)
An08g09850	NA	NA	r167	M_D6PGC + M_H2O -> M_GLCNT + M_PI	Acid_phosphatase_(aphA)
An09g00310	NA	NA	r167	M_D6PGC + M_H2O -> M_GLCNT + M_PI	Acid_phosphatase_(aphA)
An12g10630	TRIRE0060419	0	r167	M_D6PGC + M_H2O -> M_GLCNT + M_PI	Acid_phosphatase_(aphA)
An13g01750	TRIRE0066616	0	r167	M_D6PGC + M_H2O -> M_GLCNT + M_PI	Acid_phosphatase_(aphA)
An14g01550	NA	NA	r167	M_D6PGC + M_H2O -> M_GLCNT + M_PI	Acid_phosphatase_(aphA)
An16g01730	TRIRE0076117	1.5e-78	r167	M_D6PGC + M_H2O -> M_GLCNT + M_PI	Acid_phosphatase_(aphA)
An16g09130	TRIRE0079673	1.5e-69	r167	M_D6PGC + M_H2O -> M_GLCNT + M_PI	Acid_phosphatase_(aphA)
An18g04140	TRIRE0076155	5.003e-87	r167	M_D6PGC + M_H2O -> M_GLCNT + M_PI	Acid_phosphatase_(aphA)
An01g07300	TRIRE0056934	2e-50	r169	M_GLCNT + M_ATP -> M_D6PGC + M_ADP	Gluconokinase
An01g14850	NA	NA	r169	M_GLCNT + M_ATP -> M_D6PGC + M_ADP	Gluconokinase
An11g02040	TRIRE0072685	0	r168	M_D6PGC + M_NADP <-> M_D6PDGC + M_NADPH	6-phosphogluconate_dehydrogenase	GND1-2
NA	NA	NA	r170	M_GLCNT <-> M_KDDGC + M_H2O	Gluconate_dehydratase
NA	NA	NA	r171	M_KDDGC <-> M_PYR + M_GLYAL	2-keto-3-deoxygluconate_aldolase
An01g14880	NA	NA	r172	M_GALOL + M_NADP <-> M_GLAC + M_NADPH	Aldehyde_reductase_(Polyol_dehydrogenase_(NADP+))
An16g01720	NA	NA	r172	M_GALOL + M_NADP <-> M_GLAC + M_NADPH	Aldehyde_reductase_(Polyol_dehydrogenase_(NADP+))
An16g04160	TRIRE0074122	2.1e-126	r173	M_ATP + M_GLAC -> M_ADP + M_GAL1P	Galactokinase_
An02g03590	TRIRE0111074	1.5e-151	r174	M_UTP + M_GAL1P <-> M_PPI + M_UDPGAL	UTP-hexose-1-phosphate_uridylyltransferase_(UDP-galactose_pyrophosphorylase)
An01g12220	NA	NA	r175	M_UDPGAL <-> M_UDPG	UDPglucose_4-epimerase_
An01g11440	NA	NA	r175	M_UDPGAL <-> M_UDPG	UDPglucose_4-epimerase_
An02g08750	NA	NA	r175	M_UDPGAL <-> M_UDPG	UDPglucose_4-epimerase_
An12g04260	NA	NA	r175	M_UDPGAL <-> M_UDPG	UDPglucose_4-epimerase_
An12g10410	NA	NA	r175	M_UDPGAL <-> M_UDPG	UDPglucose_4-epimerase_
An14g03820	TRIRE0079955	1e-153	r175	M_UDPGAL <-> M_UDPG	UDPglucose_4-epimerase_
An12g00820	TRIRE0043664	0	r176	M_UTP + M_G1P -> M_PPI + M_UDPG	UTP-glucose-1-phosphate_uridylyltransferase_(UDP_glucose_pyrophosphorylase)
An02g07650	TRIRE0021836	0	r177	M_G6P <-> M_G1P	Phosphoglucomutase_	PGM1-2
An02g03590	TRIRE0111074	1.5e-151	r178	M_UDPG + M_GAL1P <-> M_G1P + M_UDPGAL	UDP-glucose-hexose-1-phosphate_uridylyltransferase
NA	NA	NA	r179	M_GLAC + M_NAD <-> M_GALN14LAC + M_NADH	Galactose_1-dehydrogenase
An05g02030	NA	NA	r180	M_GALN14LAC + M_H2O <-> M_GALNT	1,4-Lactonase_(gamma-Lactonase)
An16g06620	NA	NA	r180	M_GALN14LAC + M_H2O <-> M_GALNT	1,4-Lactonase_(gamma-Lactonase)
An04g02760	NA	NA	r181	M_GALNT <-> M_2D3DGALT + M_H2O	Galactonate_dehydratase
NA	NA	NA	r182	M_2D3DGALT <-> M_PYR + M_GLYAL	2-Dehydro-3-deoxy-D-galactonate_aldolase
NA	NA	NA	r1215	M_ATP + M_GALUNT <-> M_GALUNTP + M_ADP	Galacturonokinase
NA	NA	NA	r1216	M_GALUNTP + M_UTP <-> M_UDPGALU + M_PPI	Galacturonate-1-phosphate_uridylyl_transferase
NA	NA	NA	r1217	M_UDPGALU + M_NADH <-> M_UDPGAL + M_NAD + M_H2O	UDP-D-galactose_dehydrogenase
NA	NA	NA	r1218	M_RHA <-> M_RHAMN	L-Rhamnose_isomerase
NA	NA	NA	r1219	M_ATP + M_RHAMN <-> M_ADP + M_RHAMNP	L-Rhamnulose_kinase
NA	NA	NA	r1220	M_RHAMNP <-> M_T3P2 + M_LACAL	Rhamnulose_phosphate_aldolase
An02g14380	TRIRE0073665	0	r184	M_ATP + M_MAN -> M_ADP + M_MAN6P	Hexokinase_(hxk)_(mannokinase)	hxk1
An06g00380	NA	NA	r184	M_ATP + M_MAN -> M_ADP + M_MAN6P	Hexokinase_(hxk)_(mannokinase)
An13g00510	TRIRE0079677	2.5002e-94	r184	M_ATP + M_MAN -> M_ADP + M_MAN6P	Hexokinase_(hxk)_(mannokinase)	hxk2
An08g06350	TRIRE0081700	1.5e-153	r185	M_MAN6P <-> M_F6P	Mannose-6-phosphate_isomerase_	PMI40a
An04g03200	TRIRE0058701	4.001e-83	r185	M_MAN6P <-> M_F6P	Mannose-6-phosphate_isomerase_	PMI40b
An02g14380	TRIRE0073665	0	r186	M_ATP + M_FRU -> M_ADP + M_F6P	Hexokinase_(hxk)	hxk1
An06g00380	NA	NA	r186	M_ATP + M_FRU -> M_ADP + M_F6P	Hexokinase_(hxk)
An13g00510	TRIRE0079677	2.5002e-94	r186	M_ATP + M_FRU -> M_ADP + M_F6P	Hexokinase_(hxk)	hxk2
An02g05830	TRIRE0052267	4.5e-132	r187	M_F6P + M_NADH <-> M_MNT1P + M_NAD	Mannitol-1-phosphate_5-dehydrogenase_
NA	NA	NA	r188	M_MNT1P + M_H2O -> M_MNT + M_PI	Mannitol-1-phosphatase_(Mannitol-1-phosphate_phosphatase)
An06g00750	TRIRE0003292	4.5e-85	r189	M_MNT + M_NADP <-> M_FRU + M_NADPH	Mannitol_2-dehydrogenase_(NADP+)_
NA	NA	NA	r190	M_MNT + M_ATP -> M_MNT1P + M_ADP	Mannitol_kinase
An07g06780	NA	NA	r191	M_MAN1P <-> M_MAN6P	Phosphomannomutase
An18g06500	TRIRE0121068	2.5e-106	r191	M_MAN1P <-> M_MAN6P	Phosphomannomutase	SEC53
An11g02380	TRIRE0005850	0	r192	M_GTP + M_MAN1P -> M_PPI + M_GDPMAN	Mannose-1-phosphate_guanylyltransferase
An04g04990	TRIRE0122551	3.5e-166	r192	M_GTP + M_MAN1P -> M_PPI + M_GDPMAN	Mannose-1-phosphate_guanylyltransferase	PSA1
An07g02100	TRIRE0110491	5e-169	r193	M_ATP + M_F6P -> M_ADP + M_F26P	6-Phosphofructo-2-kinase_(Phosphofructokinase_2)
An15g00200	TRIRE0002125	3.50001e-175	r193	M_ATP + M_F6P -> M_ADP + M_F26P	6-Phosphofructo-2-kinase_(Phosphofructokinase_2)
An07g02100	TRIRE0110491	5e-169	r194	M_F26P + M_H2O -> M_F6P + M_PI	D-Fructose-2,6-bisphosphate_2-phosphohydrolase
An15g00200	TRIRE0002125	3.50001e-175	r194	M_F26P + M_H2O -> M_F6P + M_PI	D-Fructose-2,6-bisphosphate_2-phosphohydrolase
An09g03900	TRIRE0076784	1.00004e-77	r195	M_IDOL + M_NAD -> M_SOR + M_NADH	L-Iditol_2-dehydrogenase_(NAD-dependent_sorbitol_dehydrogenase)
An12g00030	TRIRE0081271	1e-123	r195	M_IDOL + M_NAD -> M_SOR + M_NADH	L-Iditol_2-dehydrogenase_(NAD-dependent_sorbitol_dehydrogenase)	xdh1
An16g01700	NA	NA	r195	M_IDOL + M_NAD -> M_SOR + M_NADH	L-Iditol_2-dehydrogenase_(NAD-dependent_sorbitol_dehydrogenase)
An16g01710	NA	NA	r195	M_IDOL + M_NAD -> M_SOR + M_NADH	L-Iditol_2-dehydrogenase_(NAD-dependent_sorbitol_dehydrogenase)
An01g03480	NA	NA	r196	M_SOR + M_NADH -> M_SOT + M_NAD	D-Sorbitol_dehydrogenase_(acceptor)
An01g10920	TRIRE0049753	1.5e-146	r196	M_SOR + M_NADH -> M_SOT + M_NAD	D-Sorbitol_dehydrogenase_(acceptor)	lad1
An03g05190	NA	NA	r196	M_SOR + M_NADH -> M_SOT + M_NAD	D-Sorbitol_dehydrogenase_(acceptor)
An14g03510	TRIRE0053526	5.0005e-143	r196	M_SOR + M_NADH -> M_SOT + M_NAD	D-Sorbitol_dehydrogenase_(acceptor)
An05g02260	NA	NA	r197	M_SOT + M_NAD <-> M_FRU + M_NADH	Sorbitol_(glucitol)_dehydrogenase_(NAD+)
An08g09380	NA	NA	r197	M_SOT + M_NAD <-> M_FRU + M_NADH	Sorbitol_(glucitol)_dehydrogenase_(NAD+)
An15g04610	NA	NA	r197	M_SOT + M_NAD <-> M_FRU + M_NADH	Sorbitol_(glucitol)_dehydrogenase_(NAD+)
An07g08710	NA	NA	r198	M_UDPG + M_G6P -> M_UDP + M_TRE6P	Alpha,alpha-trehalose-phosphate_synthase_(UDP-forming)_1_(tpsA,_tpsB)
An08g10510	TRIRE0077602	0	r198	M_UDPG + M_G6P -> M_UDP + M_TRE6P	Alpha,alpha-trehalose-phosphate_synthase_(UDP-forming)_1_(tpsA,_tpsB)	TPS1
An14g02180	NA	NA	r198	M_UDPG + M_G6P -> M_UDP + M_TRE6P	Alpha,alpha-trehalose-phosphate_synthase_(UDP-forming)_1_(tpsA,_tpsB)
An11g10990	TRIRE0048707	0	r199	M_TRE6P + M_H2O -> M_TRE + M_PI	Trehalose-phosphatase	TPS2b
An01g01540	TRIRE0123456	0	r200	M_TRE + M_H2O -> M_DGLC	Alpha,alpha-trehalase
An13g03710	NA	NA	r201	M_MLT + M_H2O -> M_GLC	Alpha-glucosidase_(Maltase)_(aglA)
An01g04880	NA	NA	r201	M_MLT + M_H2O -> M_GLC	Alpha-glucosidase_(Maltase)_(aglA)
An07g00350	NA	NA	r201	M_MLT + M_H2O -> M_GLC	Alpha-glucosidase_(Maltase)_(aglA)
An09g05880	TRIRE0121351	0	r201	M_MLT + M_H2O -> M_GLC	Alpha-glucosidase_(Maltase)_(aglA)
An04g06920	NA	NA	r202	M_MLTe + M_H2Oe -> M_GLCe	Alpha-glucosidase_(Maltase)_(aglA/aglU)
An01g10350	NA	NA	r203	M_LACT + M_H2O -> M_GLC + M_GLAC	Beta-galactosidase
An06g00290	NA	NA	r203	M_LACT + M_H2O -> M_GLC + M_GLAC	Beta-galactosidase
An01g12150	TRIRE0080240	0	r204	M_LACTe + M_H2Oe -> M_GLCe + M_GLACe	Beta-galactosidase_(lacA)
An07g04420	NA	NA	r204	M_LACTe + M_H2Oe -> M_GLCe + M_GLACe	Beta-galactosidase_(lacA)
An14g05820	NA	NA	r204	M_LACTe + M_H2Oe -> M_GLCe + M_GLACe	Beta-galactosidase_(lacA)
An09g00260	TRIRE0124016	0	r205	M_MELIe + M_H2Oe -> M_GLCe + M_GLACe	Alpha-galactosidase_(melibiase)_(aglA,_aglC)
An09g00270	NA	NA	r205	M_MELIe + M_H2Oe -> M_GLCe + M_GLACe	Alpha-galactosidase_(melibiase)_(aglA,_aglC)
An01g01320	TRIRE0055999	5.003e-64	r205	M_MELIe + M_H2Oe -> M_GLCe + M_GLACe	Alpha-galactosidase_(melibiase)_(aglA,_aglC)
An02g11150	TRIRE0072632	1.02e-137	r205	M_MELIe + M_H2Oe -> M_GLCe + M_GLACe	Alpha-galactosidase_(melibiase)_(aglA,_aglC)
An06g00170	NA	NA	r205	M_MELIe + M_H2Oe -> M_GLCe + M_GLACe	Alpha-galactosidase_(melibiase)_(aglA,_aglC)
An11g06330	NA	NA	r205	M_MELIe + M_H2Oe -> M_GLCe + M_GLACe	Alpha-galactosidase_(melibiase)_(aglA,_aglC)
An14g01800	NA	NA	r205	M_MELIe + M_H2Oe -> M_GLCe + M_GLACe	Alpha-galactosidase_(melibiase)_(aglA,_aglC)
An09g00260	TRIRE0124016	0	r228	M_STACe + M_H2Oe <-> M_RAFFe + M_GLACe	alpha-galactosidase
An09g00270	NA	NA	r228	M_STACe + M_H2Oe <-> M_RAFFe + M_GLACe	alpha-galactosidase
An01g01320	TRIRE0055999	5.003e-64	r228	M_STACe + M_H2Oe <-> M_RAFFe + M_GLACe	alpha-galactosidase
An02g11150	TRIRE0072632	1.02e-137	r228	M_STACe + M_H2Oe <-> M_RAFFe + M_GLACe	alpha-galactosidase
An06g00170	NA	NA	r228	M_STACe + M_H2Oe <-> M_RAFFe + M_GLACe	alpha-galactosidase
An11g06330	NA	NA	r228	M_STACe + M_H2Oe <-> M_RAFFe + M_GLACe	alpha-galactosidase
An14g01800	NA	NA	r228	M_STACe + M_H2Oe <-> M_RAFFe + M_GLACe	alpha-galactosidase
An09g00260	TRIRE0124016	0	r229	M_RAFFe + M_H2Oe <-> M_SUCe + M_GLACe	alpha-galactosidase
An09g00270	NA	NA	r229	M_RAFFe + M_H2Oe <-> M_SUCe + M_GLACe	alpha-galactosidase
An01g01320	TRIRE0055999	5.003e-64	r229	M_RAFFe + M_H2Oe <-> M_SUCe + M_GLACe	alpha-galactosidase
An02g11150	TRIRE0072632	1.02e-137	r229	M_RAFFe + M_H2Oe <-> M_SUCe + M_GLACe	alpha-galactosidase
An06g00170	NA	NA	r229	M_RAFFe + M_H2Oe <-> M_SUCe + M_GLACe	alpha-galactosidase
An11g06330	NA	NA	r229	M_RAFFe + M_H2Oe <-> M_SUCe + M_GLACe	alpha-galactosidase
An14g01800	NA	NA	r229	M_RAFFe + M_H2Oe <-> M_SUCe + M_GLACe	alpha-galactosidase
An08g11070	NA	NA	r230	M_SUCe + M_H2Oe -> M_FRUe + M_GLCe	Invertase_(suc1)
An15g00320	NA	NA	r230	M_SUCe + M_H2Oe -> M_FRUe + M_GLCe	Invertase_(suc1)
NA	NA	NA	r386	M_PHPYR -> M_PHAL + M_CO2	Phenylpyruvate_decarboxylase
An02g04110	NA	NA	r387	M_PHAL + M_NAD + M_H2O <-> M_PHAC + M_NADH	Phenylacetaldehyde_dehydrogenase
NA	NA	NA	r388	M_PHAC + M_O2 + M_NADPH -> M_2HPAC + M_H2O + M_NADP	Phenylacetate_2-hydroxylase
NA	NA	NA	r389	M_2HPAC + M_O2 + M_NADPH -> M_HOMOGEN + M_H2O + M_NADP	2-Phenylacetate_5-hydroxylase
An11g00430	NA	NA	r390	M_HOMOGEN + M_O2 <-> M_MACAC	Homogentisate_oxygenase
An07g06280	NA	NA	r391	M_MACAC <-> M_FUACAC	Maleylacetoacetate_isomerase
An02g10000	NA	NA	r392	M_FUACAC + M_H2O -> M_FUM + M_ACTAC	Fumarylacetoacetase
An04g04150	NA	NA	r392	M_FUACAC + M_H2O -> M_FUM + M_ACTAC	Fumarylacetoacetase
NA	NA	NA	r393	M_PHAC + M_O2 + M_NADPH -> M_4HPAC + M_H2O + M_NADP	Phenylacetate_hydroxylase
NA	NA	NA	r394	M_4HPAC + M_NADPH + M_O2 <-> M_4HMAND + M_H2O + M_NADP	4-hydroxyphenylacetic_acid_monoxygenase
NA	NA	NA	r395	M_4HMAND + M_NADP -> M_4HBFOR + M_NADPH	4-hydroxymandelate_dehydrogenase_
NA	NA	NA	r396	M_4HMAND + M_NAD -> M_4HBFOR + M_NADH	4-hydroxymandelate_dehydrogenase_
NA	NA	NA	r397	M_4HBFOR -> M_4HBAL + M_CO2	4-hydroxybenzoylformic_acid_decarboxylase
NA	NA	NA	r398	M_4HBAL + M_NAD + M_H2O <-> M_4HBA + M_NADH	4-hydroxybenzaldehyde_dehydrogenase
NA	NA	NA	r399	M_4HBA + M_NADPH + M_O2 <-> M_PCC + M_NADP + M_H2O	4-hydroxybenzoate_3-hydroxylase
NA	NA	NA	r1192	M_COUM + M_H2O <-> M_AC + M_4HBAL	Inferred_reaction_from_\citet{Karanth79}
NA	NA	NA	r1193	M_DMT + M_H2O <-> M_MTPHTH + M_METHOL	Dimethylterephthalate_esterase
NA	NA	NA	r1194	M_MTPHTH + M_H2O <-> M_TPHTH + M_METHOL	Dimethylterephthalate_esterase
NA	NA	NA	r1195	M_TPHTH + M_NADPH + M_O2 <-> M_DHCHDDC + M_NADP	1,4-dicarboxybenzoate_1,2-dioxygenase
NA	NA	NA	r1196	M_DHCHDDC + M_NADP <-> M_PCC + M_CO2 + M_NADPH	cis-4,5-dihydroxycyclohexa-1(6),2-diene-1,4-dicarboxylate:NADP+oxidoreductase_(decarboxylating)
An02g13270	NA	NA	r1210	M_3HBA + M_O2 + M_NADPH <-> M_PCC + M_NADP + M_H2O	3-hydroxybenzoate_4-hydroxylase
An01g08690	NA	NA	r1210	M_3HBA + M_O2 + M_NADPH <-> M_PCC + M_NADP + M_H2O	3-hydroxybenzoate_4-hydroxylase
An01g15110	NA	NA	r1210	M_3HBA + M_O2 + M_NADPH <-> M_PCC + M_NADP + M_H2O	3-hydroxybenzoate_4-hydroxylase
An04g08410	NA	NA	r1210	M_3HBA + M_O2 + M_NADPH <-> M_PCC + M_NADP + M_H2O	3-hydroxybenzoate_4-hydroxylase
An08g06250	NA	NA	r1210	M_3HBA + M_O2 + M_NADPH <-> M_PCC + M_NADP + M_H2O	3-hydroxybenzoate_4-hydroxylase
An09g01850	NA	NA	r1210	M_3HBA + M_O2 + M_NADPH <-> M_PCC + M_NADP + M_H2O	3-hydroxybenzoate_4-hydroxylase
An09g03500	TRIRE0065107	3.5e-174	r1210	M_3HBA + M_O2 + M_NADPH <-> M_PCC + M_NADP + M_H2O	3-hydroxybenzoate_4-hydroxylase
An12g04510	TRIRE0069648	1e-95	r1210	M_3HBA + M_O2 + M_NADPH <-> M_PCC + M_NADP + M_H2O	3-hydroxybenzoate_4-hydroxylase
An04g04330	NA	NA	r1268	M_FER + M_ATP + M_COA -> M_AMP + M_PPI + M_FERCOA	Ferulate:CoA_ligase_(AMP-forming)
An08g06100	TRIRE0122110	5e-88	r1268	M_FER + M_ATP + M_COA -> M_AMP + M_PPI + M_FERCOA	Ferulate:CoA_ligase_(AMP-forming)
An09g01820	NA	NA	r1268	M_FER + M_ATP + M_COA -> M_AMP + M_PPI + M_FERCOA	Ferulate:CoA_ligase_(AMP-forming)
An12g02430	NA	NA	r1268	M_FER + M_ATP + M_COA -> M_AMP + M_PPI + M_FERCOA	Ferulate:CoA_ligase_(AMP-forming)
An14g05630	NA	NA	r1268	M_FER + M_ATP + M_COA -> M_AMP + M_PPI + M_FERCOA	Ferulate:CoA_ligase_(AMP-forming)
NA	NA	NA	r1269	M_FERCOA + M_H2O <-> M_FERHCOA	trans-feruloyl-CoA_hydratase
NA	NA	NA	r1270	M_FERHCOA <-> M_VANIN + M_ACCOA	vanillin_synthase
NA	NA	NA	r1271	M_VANIN + M_NAD + M_H2O <-> M_VAN + M_NADH	vanillin_dehydrogenase
NA	NA	NA	r1200	M_VAN -> M_GUA + M_CO2	vanillate_decarboxylase
An04g04700	NA	NA	r1201	M_GUA + M_NADPH + M_O2 <-> M_CCL + M_NADP + M_H2O + M_FALD	S-adenosyl-L-methionine:catechol_O-methyltransferase
An15g02990	NA	NA	r1201	M_GUA + M_NADPH + M_O2 <-> M_CCL + M_NADP + M_H2O + M_FALD	S-adenosyl-L-methionine:catechol_O-methyltransferase
An17g00200	NA	NA	r1201	M_GUA + M_NADPH + M_O2 <-> M_CCL + M_NADP + M_H2O + M_FALD	S-adenosyl-L-methionine:catechol_O-methyltransferase
An16g00550	NA	NA	r958	M_BN + M_H2O <-> M_BA + M_NH3	benzonitrilase
An01g07510	TRIRE0103960	4e-65	r958	M_BN + M_H2O <-> M_BA + M_NH3	benzonitrilase
An01g12090	NA	NA	r958	M_BN + M_H2O <-> M_BA + M_NH3	benzonitrilase
An06g01960	NA	NA	r958	M_BN + M_H2O <-> M_BA + M_NH3	benzonitrilase
An08g08940	NA	NA	r958	M_BN + M_H2O <-> M_BA + M_NH3	benzonitrilase
An08g10150	TRIRE0104803	1e-113	r958	M_BN + M_H2O <-> M_BA + M_NH3	benzonitrilase
An12g01260	TRIRE0082197	1.0003e-89	r958	M_BN + M_H2O <-> M_BA + M_NH3	benzonitrilase
An16g06210	NA	NA	r958	M_BN + M_H2O <-> M_BA + M_NH3	benzonitrilase
An18g01740	TRIRE0065106	3.5e-109	r958	M_BN + M_H2O <-> M_BA + M_NH3	benzonitrilase
An02g13270	NA	NA	r959	M_BA + M_NADPH + M_O2 -> M_4HBA + M_NADP + M_H2O	benzoate_4-monooxygenase_(benzoate-para-hydroxylase_A,_bphA)
An01g08690	NA	NA	r959	M_BA + M_NADPH + M_O2 -> M_4HBA + M_NADP + M_H2O	benzoate_4-monooxygenase_(benzoate-para-hydroxylase_A,_bphA)
An01g15110	NA	NA	r959	M_BA + M_NADPH + M_O2 -> M_4HBA + M_NADP + M_H2O	benzoate_4-monooxygenase_(benzoate-para-hydroxylase_A,_bphA)
An04g08410	NA	NA	r959	M_BA + M_NADPH + M_O2 -> M_4HBA + M_NADP + M_H2O	benzoate_4-monooxygenase_(benzoate-para-hydroxylase_A,_bphA)
An08g06250	NA	NA	r959	M_BA + M_NADPH + M_O2 -> M_4HBA + M_NADP + M_H2O	benzoate_4-monooxygenase_(benzoate-para-hydroxylase_A,_bphA)
An09g01850	NA	NA	r959	M_BA + M_NADPH + M_O2 -> M_4HBA + M_NADP + M_H2O	benzoate_4-monooxygenase_(benzoate-para-hydroxylase_A,_bphA)
An09g03500	TRIRE0065107	3.5e-174	r959	M_BA + M_NADPH + M_O2 -> M_4HBA + M_NADP + M_H2O	benzoate_4-monooxygenase_(benzoate-para-hydroxylase_A,_bphA)
An12g04510	TRIRE0069648	1e-95	r959	M_BA + M_NADPH + M_O2 -> M_4HBA + M_NADP + M_H2O	benzoate_4-monooxygenase_(benzoate-para-hydroxylase_A,_bphA)
NA	NA	NA	r1206	M_IND + M_O2 + M_NADPH <-> M_3HIND + M_H2O + M_NADP	indole_monooxygenase
NA	NA	NA	r1207	M_3HIND + M_O2 <-> M_NFAN	3-hydroxyindoxyl_dioxygenase
NA	NA	NA	r1208	M_NFAN + M_H2O <-> M_FOR + M_AN	N-formylanthranilate_deformylase
An01g02740	NA	NA	r1222	M_TANAe + M_H2Oe -> M_345THBe + M_GLCe	tannin_acyl_hydrolase_(tannase)
An01g11560	NA	NA	r1222	M_TANAe + M_H2Oe -> M_345THBe + M_GLCe	tannin_acyl_hydrolase_(tannase)
An01g14800	NA	NA	r1222	M_TANAe + M_H2Oe -> M_345THBe + M_GLCe	tannin_acyl_hydrolase_(tannase)
An02g00350	NA	NA	r1222	M_TANAe + M_H2Oe -> M_345THBe + M_GLCe	tannin_acyl_hydrolase_(tannase)
An03g05300	NA	NA	r1222	M_TANAe + M_H2Oe -> M_345THBe + M_GLCe	tannin_acyl_hydrolase_(tannase)
An04g04430	NA	NA	r1222	M_TANAe + M_H2Oe -> M_345THBe + M_GLCe	tannin_acyl_hydrolase_(tannase)
An08g08140	NA	NA	r1222	M_TANAe + M_H2Oe -> M_345THBe + M_GLCe	tannin_acyl_hydrolase_(tannase)
An08g09800	NA	NA	r1222	M_TANAe + M_H2Oe -> M_345THBe + M_GLCe	tannin_acyl_hydrolase_(tannase)
An09g00890	NA	NA	r1222	M_TANAe + M_H2Oe -> M_345THBe + M_GLCe	tannin_acyl_hydrolase_(tannase)
An10g00910	NA	NA	r1222	M_TANAe + M_H2Oe -> M_345THBe + M_GLCe	tannin_acyl_hydrolase_(tannase)
An10g00950	NA	NA	r1222	M_TANAe + M_H2Oe -> M_345THBe + M_GLCe	tannin_acyl_hydrolase_(tannase)
An11g01220	NA	NA	r1222	M_TANAe + M_H2Oe -> M_345THBe + M_GLCe	tannin_acyl_hydrolase_(tannase)
An11g03590	NA	NA	r1222	M_TANAe + M_H2Oe -> M_345THBe + M_GLCe	tannin_acyl_hydrolase_(tannase)
An12g10390	NA	NA	r1222	M_TANAe + M_H2Oe -> M_345THBe + M_GLCe	tannin_acyl_hydrolase_(tannase)
An13g03810	NA	NA	r1222	M_TANAe + M_H2Oe -> M_345THBe + M_GLCe	tannin_acyl_hydrolase_(tannase)
An17g00830	NA	NA	r1222	M_TANAe + M_H2Oe -> M_345THBe + M_GLCe	tannin_acyl_hydrolase_(tannase)
An04g07210	NA	NA	r400	M_TRP + M_O2 -> M_FKYN	Indoleamine_2,3-dioxygenases,_Tryptophan_2,3-dioxygenase
An07g05830	NA	NA	r401	M_FKYN + M_H2O -> M_FOR + M_KYN	Kynurenine_formamidase_(formamidase)
An04g07200	TRIRE0044628	3.01e-146	r402	M_KYN + M_H2O -> M_ALA + M_AN	Kynureninase
An16g04630	NA	NA	r402	M_KYN + M_H2O -> M_ALA + M_AN	Kynureninase
NA	NA	NA	r403	M_AN + M_NADPH + M_O2 <-> M_DHBA + M_NADP + M_NH3	anthranilate_3-monooxygenase_(deaminating)
An07g02050	TRIRE0062576	4.5e-155	r404	M_DHBA -> M_CCL + M_CO2	2,3-Dihydroxybenzoate_carboxylyase_(dhbD)
An02g05560	NA	NA	r404	M_DHBA -> M_CCL + M_CO2	2,3-Dihydroxybenzoate_carboxylyase_(dhbD)
An04g07200	TRIRE0044628	3.01e-146	r406	M_HKYN + M_H2O -> M_HAN + M_ALA	Kynureninase
An16g04630	NA	NA	r406	M_HKYN + M_H2O -> M_HAN + M_ALA	Kynureninase
An04g01280	NA	NA	r411	M_4HPP + M_O2 -> M_HOMOGEN + M_CO2	4-hydroxyphenylpyruvate_dioxygenase
An07g01900	NA	NA	r411	M_4HPP + M_O2 -> M_HOMOGEN + M_CO2	4-hydroxyphenylpyruvate_dioxygenase
An01g07130	NA	NA	r968	M_SALI + M_NADPH + M_O2 <-> M_CCL + M_NADP + M_H2O + M_CO2	Salicylate_hydroxylase
An02g01050	NA	NA	r968	M_SALI + M_NADPH + M_O2 <-> M_CCL + M_NADP + M_H2O + M_CO2	Salicylate_hydroxylase
An03g00530	TRIRE0104418	1.05e-68	r968	M_SALI + M_NADPH + M_O2 <-> M_CCL + M_NADP + M_H2O + M_CO2	Salicylate_hydroxylase
An03g01540	NA	NA	r968	M_SALI + M_NADPH + M_O2 <-> M_CCL + M_NADP + M_H2O + M_CO2	Salicylate_hydroxylase
An03g02130	TRIRE0081676	2.00002e-144	r968	M_SALI + M_NADPH + M_O2 <-> M_CCL + M_NADP + M_H2O + M_CO2	Salicylate_hydroxylase
An03g05310	TRIRE0059669	2e-84	r968	M_SALI + M_NADPH + M_O2 <-> M_CCL + M_NADP + M_H2O + M_CO2	Salicylate_hydroxylase
An03g06690	NA	NA	r968	M_SALI + M_NADPH + M_O2 <-> M_CCL + M_NADP + M_H2O + M_CO2	Salicylate_hydroxylase
An04g07370	TRIRE0112596	4e-33	r968	M_SALI + M_NADPH + M_O2 <-> M_CCL + M_NADP + M_H2O + M_CO2	Salicylate_hydroxylase
An05g01200	TRIRE0111881	2.545e-21	r968	M_SALI + M_NADPH + M_O2 <-> M_CCL + M_NADP + M_H2O + M_CO2	Salicylate_hydroxylase
An07g00550	NA	NA	r968	M_SALI + M_NADPH + M_O2 <-> M_CCL + M_NADP + M_H2O + M_CO2	Salicylate_hydroxylase
An07g05650	NA	NA	r968	M_SALI + M_NADPH + M_O2 <-> M_CCL + M_NADP + M_H2O + M_CO2	Salicylate_hydroxylase
An07g06800	NA	NA	r968	M_SALI + M_NADPH + M_O2 <-> M_CCL + M_NADP + M_H2O + M_CO2	Salicylate_hydroxylase
An09g00590	TRIRE0053863	5.02e-118	r968	M_SALI + M_NADPH + M_O2 <-> M_CCL + M_NADP + M_H2O + M_CO2	Salicylate_hydroxylase
An09g01840	TRIRE0073623	2e-60	r968	M_SALI + M_NADPH + M_O2 <-> M_CCL + M_NADP + M_H2O + M_CO2	Salicylate_hydroxylase
An09g04390	NA	NA	r968	M_SALI + M_NADPH + M_O2 <-> M_CCL + M_NADP + M_H2O + M_CO2	Salicylate_hydroxylase
An11g02480	NA	NA	r968	M_SALI + M_NADPH + M_O2 <-> M_CCL + M_NADP + M_H2O + M_CO2	Salicylate_hydroxylase
An11g03060	TRIRE0079813	5e-40	r968	M_SALI + M_NADPH + M_O2 <-> M_CCL + M_NADP + M_H2O + M_CO2	Salicylate_hydroxylase
An11g03150	TRIRE0059095	1.3e-35	r968	M_SALI + M_NADPH + M_O2 <-> M_CCL + M_NADP + M_H2O + M_CO2	Salicylate_hydroxylase
An11g05130	NA	NA	r968	M_SALI + M_NADPH + M_O2 <-> M_CCL + M_NADP + M_H2O + M_CO2	Salicylate_hydroxylase
An02g10920	NA	NA	r979	M_BAMN + M_H2O + M_O2 <-> M_BAL + M_H2O2 + M_NH3	Amine_oxidase_(AO-I_and_AO-II)
An09g01550	TRIRE0122963	0	r979	M_BAMN + M_H2O + M_O2 <-> M_BAL + M_H2O2 + M_NH3	Amine_oxidase_(AO-I_and_AO-II)
An03g00730	TRIRE0121156	0	r979	M_BAMN + M_H2O + M_O2 <-> M_BAL + M_H2O2 + M_NH3	Amine_oxidase_(AO-I_and_AO-II)
An07g06400	NA	NA	r979	M_BAMN + M_H2O + M_O2 <-> M_BAL + M_H2O2 + M_NH3	Amine_oxidase_(AO-I_and_AO-II)
An12g03290	TRIRE0056646	3.5e-168	r979	M_BAMN + M_H2O + M_O2 <-> M_BAL + M_H2O2 + M_NH3	Amine_oxidase_(AO-I_and_AO-II)
An13g00710	NA	NA	r979	M_BAMN + M_H2O + M_O2 <-> M_BAL + M_H2O2 + M_NH3	Amine_oxidase_(AO-I_and_AO-II)
An17g00010	NA	NA	r979	M_BAMN + M_H2O + M_O2 <-> M_BAL + M_H2O2 + M_NH3	Amine_oxidase_(AO-I_and_AO-II)
An03g05150	NA	NA	r974	M_DMAND + M_NAD <-> M_NADH + M_BFOR	D-mandelate_dehydrogenase
NA	NA	NA	r975	M_LMAND + M_NAD <-> M_NADH + M_BFOR	L-mandelate_dehydrogenase
An02g05590	TRIRE0067639	0	r976	M_BFOR -> M_CO2 + M_BAL	benzoylformate_decarboxylase
NA	NA	NA	r977	M_BAL + M_NAD + M_H2O -> M_BA + M_NADH	NAD-benzaldehyde_dehydrogenase
NA	NA	NA	r978	M_BAL + M_NADP + M_H2O -> M_BA + M_NADPH	NADP-benzaldehyde_dehydrogenase
NA	NA	NA	r971	M_RES + M_O2 + M_NADPH <-> M_BTOL + M_NADP + M_H2O	Resorcinol_hydroxylase
An01g12310	TRIRE0047077	1e-110	r972	M_BTOL + M_O2 <-> M_2MAC	hydroxyquinol_1,2-dioxygenase
An03g05490	NA	NA	r973	M_2MAC + M_NADPH <-> M_3OA + M_NADP	maleylacetate_reductase
An07g09360	TRIRE0002038	3.5e-121	r973	M_2MAC + M_NADPH <-> M_3OA + M_NADP	maleylacetate_reductase
NA	NA	NA	r980	M_HOMOGEN + M_O2 -> M_GNTAL + M_CO2 + M_H2O	Homogentisate__monooxidase
NA	NA	NA	r981	M_GNTAL + M_H2O + M_O2 -> M_GEN + M_H2O2
An02g12800	NA	NA	r982	M_GEN + M_O2 <-> M_3MPYR	gentisate_1,2-dioxygenase
An11g10310	NA	NA	r982	M_GEN + M_O2 <-> M_3MPYR	gentisate_1,2-dioxygenase
An18g01020	NA	NA	r982	M_GEN + M_O2 <-> M_3MPYR	gentisate_1,2-dioxygenase
NA	NA	NA	r983	M_3MPYR <-> M_3FPYR	maleylpyruvate_isomerase
NA	NA	NA	r984	M_3FPYR + M_H2O <-> M_FUM + M_PYR	acylpyruvate_hydrolase
NA	NA	NA	r960	M_CCL + M_O2 <-> M_MUCO	catechol_1,2-dioxygenase
An01g14730	TRIRE0055887	4.5e-38	r961	M_MUCO <-> M_MUCL	muconate_cycloisomerase
NA	NA	NA	r962	M_MUCL <-> M_OAEL	muconolactone_delta-isomerase
An08g06800	NA	NA	r963	M_DHSK <-> M_PCC + M_H2O	5-dehydroshikimate_dehydrase
NA	NA	NA	r964	M_PCC + M_O2 <-> M_3CMUCO	protocatechuate_3,4-dioxygenase
An14g01340	NA	NA	r965	M_3CMUCO <-> M_4CMUCL	3-Carboxy-cis,cis-muconate_cycloisomerase
An03g06020	NA	NA	r966	M_4CMUCL -> M_OAEL + M_CO2	4-carboxymuconolactone_decarboxylase
An13g01940	TRIRE0063202	1.00002e-109	r967	M_OAEL + M_H2O <-> M_3OA	3-oxoadipate_enol-lactonase
An07g07290	TRIRE0032243	7e-49	r967	M_OAEL + M_H2O <-> M_3OA	3-oxoadipate_enol-lactonase
An01g00200	TRIRE0050616	0	r969	M_3OAm + M_SUCCOAm <-> M_SUCCm + M_3OACOAm	3-oxoadipate_CoA-transferase
An06g01370	TRIRE0047603	0	r969	M_3OAm + M_SUCCOAm <-> M_SUCCm + M_3OACOAm	3-oxoadipate_CoA-transferase
An02g03320	NA	NA	r970	M_3OACOAm + M_COAm <-> M_ACCOAm + M_SUCCOAm	3-ketoacyl-CoA_thiolase
An04g05720	TRIRE0075368	1e-162	r970	M_3OACOAm + M_COAm <-> M_ACCOAm + M_SUCCOAm	3-ketoacyl-CoA_thiolase
An08g05400	TRIRE0123720	2.5e-150	r970	M_3OACOAm + M_COAm <-> M_ACCOAm + M_SUCCOAm	3-ketoacyl-CoA_thiolase
An13g00590	TRIRE0003835	1.5e-128	r970	M_3OACOAm + M_COAm <-> M_ACCOAm + M_SUCCOAm	3-ketoacyl-CoA_thiolase
An02g10920	NA	NA	r1188	M_BUTN + M_H2O + M_O2 <-> M_BUTAL + M_H2O2 + M_NH3	Amine_oxidase_(maoN,_AO-I,_AO-II)
An09g01550	TRIRE0122963	0	r1188	M_BUTN + M_H2O + M_O2 <-> M_BUTAL + M_H2O2 + M_NH3	Amine_oxidase_(maoN,_AO-I,_AO-II)
An03g00730	TRIRE0121156	0	r1188	M_BUTN + M_H2O + M_O2 <-> M_BUTAL + M_H2O2 + M_NH3	Amine_oxidase_(maoN,_AO-I,_AO-II)
An07g06400	NA	NA	r1188	M_BUTN + M_H2O + M_O2 <-> M_BUTAL + M_H2O2 + M_NH3	Amine_oxidase_(maoN,_AO-I,_AO-II)
An12g03290	TRIRE0056646	3.5e-168	r1188	M_BUTN + M_H2O + M_O2 <-> M_BUTAL + M_H2O2 + M_NH3	Amine_oxidase_(maoN,_AO-I,_AO-II)
An13g00710	NA	NA	r1188	M_BUTN + M_H2O + M_O2 <-> M_BUTAL + M_H2O2 + M_NH3	Amine_oxidase_(maoN,_AO-I,_AO-II)
An17g00010	NA	NA	r1188	M_BUTN + M_H2O + M_O2 <-> M_BUTAL + M_H2O2 + M_NH3	Amine_oxidase_(maoN,_AO-I,_AO-II)
NA	NA	NA	r1189	M_BUTAL + M_COA + M_NAD <-> M_C40COA + M_NADH	Butanal_dehydrogenase
An02g10920	NA	NA	r1202	M_PENN + M_H2O + M_O2 <-> M_PENAL + M_H2O2 + M_NH3	Amine_oxidase_(maoN,_AO-I,_AO-II)
An09g01550	TRIRE0122963	0	r1202	M_PENN + M_H2O + M_O2 <-> M_PENAL + M_H2O2 + M_NH3	Amine_oxidase_(maoN,_AO-I,_AO-II)
An03g00730	TRIRE0121156	0	r1202	M_PENN + M_H2O + M_O2 <-> M_PENAL + M_H2O2 + M_NH3	Amine_oxidase_(maoN,_AO-I,_AO-II)
An07g06400	NA	NA	r1202	M_PENN + M_H2O + M_O2 <-> M_PENAL + M_H2O2 + M_NH3	Amine_oxidase_(maoN,_AO-I,_AO-II)
An12g03290	TRIRE0056646	3.5e-168	r1202	M_PENN + M_H2O + M_O2 <-> M_PENAL + M_H2O2 + M_NH3	Amine_oxidase_(maoN,_AO-I,_AO-II)
An13g00710	NA	NA	r1202	M_PENN + M_H2O + M_O2 <-> M_PENAL + M_H2O2 + M_NH3	Amine_oxidase_(maoN,_AO-I,_AO-II)
An17g00010	NA	NA	r1202	M_PENN + M_H2O + M_O2 <-> M_PENAL + M_H2O2 + M_NH3	Amine_oxidase_(maoN,_AO-I,_AO-II)
NA	NA	NA	r1203	M_PENAL + M_COA + M_NAD <-> M_C50COA + M_NADH	Butanal_dehydrogenase
An17g02120	TRIRE0027719	2.50002e-124	r206	M_UDPG -> M_UDP + M_13GLUCAN	1,3-beta-Glucan_synthase
An14g04190	TRIRE0123368	0	r207	M_UDPG -> M_UDP + M_14GLUCAN	1,4-alpha-Glucan_branching_enzyme
An01g06120	TRIRE0057128	0	r208	M_UDPG -> M_UDP + M_PSNIG	1,3-alpha-Glucan_(Pseudonigeran)_synthase
An02g03260	NA	NA	r208	M_UDPG -> M_UDP + M_PSNIG	1,3-alpha-Glucan_(Pseudonigeran)_synthase
An04g09890	NA	NA	r208	M_UDPG -> M_UDP + M_PSNIG	1,3-alpha-Glucan_(Pseudonigeran)_synthase
An09g03070	NA	NA	r208	M_UDPG -> M_UDP + M_PSNIG	1,3-alpha-Glucan_(Pseudonigeran)_synthase
An12g02450	NA	NA	r208	M_UDPG -> M_UDP + M_PSNIG	1,3-alpha-Glucan_(Pseudonigeran)_synthase
An14g04190	TRIRE0123368	0	r208	M_UDPG -> M_UDP + M_PSNIG	1,3-alpha-Glucan_(Pseudonigeran)_synthase
An15g07810	NA	NA	r208	M_UDPG -> M_UDP + M_PSNIG	1,3-alpha-Glucan_(Pseudonigeran)_synthase
An01g06120	TRIRE0057128	0	r209	M_UDPG -> M_UDP + M_NIG	1,3-alpha-1,4-alpha-Glucan_(Nigeran)_synthase
An02g03260	NA	NA	r209	M_UDPG -> M_UDP + M_NIG	1,3-alpha-1,4-alpha-Glucan_(Nigeran)_synthase
An04g09890	NA	NA	r209	M_UDPG -> M_UDP + M_NIG	1,3-alpha-1,4-alpha-Glucan_(Nigeran)_synthase
An09g03070	NA	NA	r209	M_UDPG -> M_UDP + M_NIG	1,3-alpha-1,4-alpha-Glucan_(Nigeran)_synthase
An12g02450	NA	NA	r209	M_UDPG -> M_UDP + M_NIG	1,3-alpha-1,4-alpha-Glucan_(Nigeran)_synthase
An14g04190	TRIRE0123368	0	r209	M_UDPG -> M_UDP + M_NIG	1,3-alpha-1,4-alpha-Glucan_(Nigeran)_synthase
An15g07810	NA	NA	r209	M_UDPG -> M_UDP + M_NIG	1,3-alpha-1,4-alpha-Glucan_(Nigeran)_synthase
An03g05940	NA	NA	r210	M_GLN + M_F6P -> M_GLU + M_GA6P	Glutamine-fructose-6-phosphate_transaminase_(isomerizing)
An18g06820	TRIRE0122385	0	r210	M_GLN + M_F6P -> M_GLU + M_GA6P	Glutamine-fructose-6-phosphate_transaminase_(isomerizing)
An12g07840	TRIRE0121191	2e-53	r211	M_ACCOA + M_GA6P <-> M_COA + M_NAGA6P	Glucosamine-phosphate_N-acetyltransferase
An18g05160	NA	NA	r212	M_NAGA6P <-> M_NAGA1P	Phosphoacetylglucosamine_mutase
An18g05170	TRIRE0080994	7e-76	r212	M_NAGA6P <-> M_NAGA1P	Phosphoacetylglucosamine_mutase
An12g00480	TRIRE0079568	0	r213	M_UTP + M_NAGA1P <-> M_PPI + M_UDPNAG	UDP-N-acetylglucosamine_pyrophosphorylase
An03g06360	NA	NA	r214	M_UDPNAG -> M_UDP + M_CHIT	Chitin_synthase_(chs1,_chs2)
An07g05570	TRIRE0112271	0	r214	M_UDPNAG -> M_UDP + M_CHIT	Chitin_synthase_(chs1,_chs2)
An08g05290	TRIRE0124228	0	r214	M_UDPNAG -> M_UDP + M_CHIT	Chitin_synthase_(chs1,_chs2)
An09g02290	TRIRE0058188	0	r214	M_UDPNAG -> M_UDP + M_CHIT	Chitin_synthase_(chs1,_chs2)
An09g04010	TRIRE0051492	0	r214	M_UDPNAG -> M_UDP + M_CHIT	Chitin_synthase_(chs1,_chs2)
An12g10380	NA	NA	r214	M_UDPNAG -> M_UDP + M_CHIT	Chitin_synthase_(chs1,_chs2)
An14g00660	TRIRE0055341	0	r214	M_UDPNAG -> M_UDP + M_CHIT	Chitin_synthase_(chs1,_chs2)
An01g05360	TRIRE0062704	3.5e-86	r215	M_CHIT + M_H2O -> M_NAG	Chitinase_(Endochitinase)
An02g07020	NA	NA	r215	M_CHIT + M_H2O -> M_NAG	Chitinase_(Endochitinase)
An14g07420	NA	NA	r215	M_CHIT + M_H2O -> M_NAG	Chitinase_(Endochitinase)
An01g05160	TRIRE0053334	2.5e-08	r215	M_CHIT + M_H2O -> M_NAG	Chitinase_(Endochitinase)
An02g13580	TRIRE0056448	8e-73	r215	M_CHIT + M_H2O -> M_NAG	Chitinase_(Endochitinase)
An04g04670	NA	NA	r215	M_CHIT + M_H2O -> M_NAG	Chitinase_(Endochitinase)
An08g09030	TRIRE0081598	1.00005e-131	r215	M_CHIT + M_H2O -> M_NAG	Chitinase_(Endochitinase)
An09g06400	TRIRE0068347	1.5004e-42	r215	M_CHIT + M_H2O -> M_NAG	Chitinase_(Endochitinase)
An11g01160	NA	NA	r215	M_CHIT + M_H2O -> M_NAG	Chitinase_(Endochitinase)
An12g02920	NA	NA	r215	M_CHIT + M_H2O -> M_NAG	Chitinase_(Endochitinase)
An12g05330	TRIRE0053949	3.0045e-108	r215	M_CHIT + M_H2O -> M_NAG	Chitinase_(Endochitinase)
An15g00840	NA	NA	r215	M_CHIT + M_H2O -> M_NAG	Chitinase_(Endochitinase)
An19g00100	NA	NA	r215	M_CHIT + M_H2O -> M_NAG	Chitinase_(Endochitinase)
An01g01920	TRIRE0105931	2e-179	r216	M_CHIT + M_H2O -> M_NAG	N-Acetyl-beta-glucosaminidase
An09g02240	TRIRE0021725	1.45e-61	r216	M_CHIT + M_H2O -> M_NAG	N-Acetyl-beta-glucosaminidase
An11g00920	TRIRE0067678	4.50015e-83	r217	M_NAG + M_H2O -> M_GLCN + M_AC	N-acetylglucosamine_deacetylase
An18g04560	TRIRE0105072	2.50045e-53	r217	M_NAG + M_H2O -> M_GLCN + M_AC	N-acetylglucosamine_deacetylase
An02g14380	TRIRE0073665	0	r218	M_ATP + M_GLCN -> M_ADP + M_GA6P	Hexokinase_(hxk)	hxk1
An06g00380	NA	NA	r218	M_ATP + M_GLCN -> M_ADP + M_GA6P	Hexokinase_(hxk)
An13g00510	TRIRE0079677	2.5002e-94	r218	M_ATP + M_GLCN -> M_ADP + M_GA6P	Hexokinase_(hxk)	hxk2
An04g07110	NA	NA	r219	M_CHIT + M_H2O -> M_CHITO + M_AC	Chitin_deacetylase
An02g13530	NA	NA	r219	M_CHIT + M_H2O -> M_CHITO + M_AC	Chitin_deacetylase
An12g04480	NA	NA	r219	M_CHIT + M_H2O -> M_CHITO + M_AC	Chitin_deacetylase
NA	NA	NA	r220	M_UDPNAG <-> M_UDPNAGAL	UDP-N-acetylglucosamine_4-epimerase
NA	NA	NA	r221	M_UDPGAL + M_UDPNAGAL + M_UDPG -> M_GAG + M_UDP	Lumped_reaction_for_biosynthesis_of_galactosaminogalactan
NA	NA	NA	r222	M_UDPGAL + M_GDPMAN + M_UDPG -> M_GGM + M_UDP + M_GDP	Lumped_reaction_for_biosynthesis_of_galactoglucomannan
An02g05470	TRIRE0076159	0	r235	M_NADHm + M_Qm -> M_QH2m + M_NADm	NADH-ubiquinone_oxidoreductase_(nad5,_nuo51,_nd4L)
An02g05880	TRIRE0052847	3.001e-41	r235	M_NADHm + M_Qm -> M_QH2m + M_NADm	NADH-ubiquinone_oxidoreductase_(nad5,_nuo51,_nd4L)
An02g09730	TRIRE0111502	5.5e-31	r235	M_NADHm + M_Qm -> M_QH2m + M_NADm	NADH-ubiquinone_oxidoreductase_(nad5,_nuo51,_nd4L)
An02g11200	TRIRE0043884	4e-44	r235	M_NADHm + M_Qm -> M_QH2m + M_NADm	NADH-ubiquinone_oxidoreductase_(nad5,_nuo51,_nd4L)
An04g00060	TRIRE0058201	1.2e-81	r235	M_NADHm + M_Qm -> M_QH2m + M_NADm	NADH-ubiquinone_oxidoreductase_(nad5,_nuo51,_nd4L)
An04g00110	TRIRE0070439	5.00025e-46	r235	M_NADHm + M_Qm -> M_QH2m + M_NADm	NADH-ubiquinone_oxidoreductase_(nad5,_nuo51,_nd4L)
An04g05640	TRIRE0065559	0	r235	M_NADHm + M_Qm -> M_QH2m + M_NADm	NADH-ubiquinone_oxidoreductase_(nad5,_nuo51,_nd4L)
An06g01390	TRIRE0106834	1.5e-35	r235	M_NADHm + M_Qm -> M_QH2m + M_NADm	NADH-ubiquinone_oxidoreductase_(nad5,_nuo51,_nd4L)
An07g04180	TRIRE0066835	7e-24	r235	M_NADHm + M_Qm -> M_QH2m + M_NADm	NADH-ubiquinone_oxidoreductase_(nad5,_nuo51,_nd4L)
An08g04240	TRIRE0058815	0	r235	M_NADHm + M_Qm -> M_QH2m + M_NADm	NADH-ubiquinone_oxidoreductase_(nad5,_nuo51,_nd4L)
An08g04910	TRIRE0111033	5.00003e-55	r235	M_NADHm + M_Qm -> M_QH2m + M_NADm	NADH-ubiquinone_oxidoreductase_(nad5,_nuo51,_nd4L)
An08g10690	TRIRE0077353	3.50005e-156	r235	M_NADHm + M_Qm -> M_QH2m + M_NADm	NADH-ubiquinone_oxidoreductase_(nad5,_nuo51,_nd4L)
An09g06850	TRIRE0044041	0	r235	M_NADHm + M_Qm -> M_QH2m + M_NADm	NADH-ubiquinone_oxidoreductase_(nad5,_nuo51,_nd4L)
An11g06200	TRIRE0022816	3.50005e-106	r235	M_NADHm + M_Qm -> M_QH2m + M_NADm	NADH-ubiquinone_oxidoreductase_(nad5,_nuo51,_nd4L)
An11g08840	NA	NA	r235	M_NADHm + M_Qm -> M_QH2m + M_NADm	NADH-ubiquinone_oxidoreductase_(nad5,_nuo51,_nd4L)
An11g09350	TRIRE0120272	0	r235	M_NADHm + M_Qm -> M_QH2m + M_NADm	NADH-ubiquinone_oxidoreductase_(nad5,_nuo51,_nd4L)
An11g09390	TRIRE0055088	8.5e-64	r235	M_NADHm + M_Qm -> M_QH2m + M_NADm	NADH-ubiquinone_oxidoreductase_(nad5,_nuo51,_nd4L)
An12g04780	TRIRE0005387	1e-100	r235	M_NADHm + M_Qm -> M_QH2m + M_NADm	NADH-ubiquinone_oxidoreductase_(nad5,_nuo51,_nd4L)
An12g07520	TRIRE0065717	4.5e-30	r235	M_NADHm + M_Qm -> M_QH2m + M_NADm	NADH-ubiquinone_oxidoreductase_(nad5,_nuo51,_nd4L)
An14g00060	TRIRE0121172	4.503e-53	r235	M_NADHm + M_Qm -> M_QH2m + M_NADm	NADH-ubiquinone_oxidoreductase_(nad5,_nuo51,_nd4L)
An02g12010	TRIRE0053728	1.50004e-138	r236	M_PPI + M_H2O -> M_PI	Inorganic_diphosphatase
An02g12010	TRIRE0053728	1.50004e-138	r237	M_PPIm + M_H2O -> M_PIm	Inorganic_diphosphatase
An11g04810	TRIRE0057940	1e-103	r238	M_QH2m + M_O2m -> M_Qm + M_H2Om	Ubiquinol_oxidase_(mitochondrial_alternative_oxidase_(aox))
An02g05470	TRIRE0076159	0	r239	M_NADHm + M_Qm + M_HX_POm -> M_NADm + M_QH2m + M_HX_PO	Respiratory-chain_NADH_dehydrogenase_(nad5,_nuo51,_nd4L)
An02g05880	TRIRE0052847	3.001e-41	r239	M_NADHm + M_Qm + M_HX_POm -> M_NADm + M_QH2m + M_HX_PO	Respiratory-chain_NADH_dehydrogenase_(nad5,_nuo51,_nd4L)
An02g09730	TRIRE0111502	5.5e-31	r239	M_NADHm + M_Qm + M_HX_POm -> M_NADm + M_QH2m + M_HX_PO	Respiratory-chain_NADH_dehydrogenase_(nad5,_nuo51,_nd4L)
An02g11200	TRIRE0043884	4e-44	r239	M_NADHm + M_Qm + M_HX_POm -> M_NADm + M_QH2m + M_HX_PO	Respiratory-chain_NADH_dehydrogenase_(nad5,_nuo51,_nd4L)
An04g00060	TRIRE0058201	1.2e-81	r239	M_NADHm + M_Qm + M_HX_POm -> M_NADm + M_QH2m + M_HX_PO	Respiratory-chain_NADH_dehydrogenase_(nad5,_nuo51,_nd4L)
An04g00110	TRIRE0070439	5.00025e-46	r239	M_NADHm + M_Qm + M_HX_POm -> M_NADm + M_QH2m + M_HX_PO	Respiratory-chain_NADH_dehydrogenase_(nad5,_nuo51,_nd4L)
An04g05640	TRIRE0065559	0	r239	M_NADHm + M_Qm + M_HX_POm -> M_NADm + M_QH2m + M_HX_PO	Respiratory-chain_NADH_dehydrogenase_(nad5,_nuo51,_nd4L)
An06g01390	TRIRE0106834	1.5e-35	r239	M_NADHm + M_Qm + M_HX_POm -> M_NADm + M_QH2m + M_HX_PO	Respiratory-chain_NADH_dehydrogenase_(nad5,_nuo51,_nd4L)
An07g04180	TRIRE0066835	7e-24	r239	M_NADHm + M_Qm + M_HX_POm -> M_NADm + M_QH2m + M_HX_PO	Respiratory-chain_NADH_dehydrogenase_(nad5,_nuo51,_nd4L)
An08g04240	TRIRE0058815	0	r239	M_NADHm + M_Qm + M_HX_POm -> M_NADm + M_QH2m + M_HX_PO	Respiratory-chain_NADH_dehydrogenase_(nad5,_nuo51,_nd4L)
An08g04910	TRIRE0111033	5.00003e-55	r239	M_NADHm + M_Qm + M_HX_POm -> M_NADm + M_QH2m + M_HX_PO	Respiratory-chain_NADH_dehydrogenase_(nad5,_nuo51,_nd4L)
An08g10690	TRIRE0077353	3.50005e-156	r239	M_NADHm + M_Qm + M_HX_POm -> M_NADm + M_QH2m + M_HX_PO	Respiratory-chain_NADH_dehydrogenase_(nad5,_nuo51,_nd4L)
An09g06850	TRIRE0044041	0	r239	M_NADHm + M_Qm + M_HX_POm -> M_NADm + M_QH2m + M_HX_PO	Respiratory-chain_NADH_dehydrogenase_(nad5,_nuo51,_nd4L)
An11g06200	TRIRE0022816	3.50005e-106	r239	M_NADHm + M_Qm + M_HX_POm -> M_NADm + M_QH2m + M_HX_PO	Respiratory-chain_NADH_dehydrogenase_(nad5,_nuo51,_nd4L)
An11g08840	NA	NA	r239	M_NADHm + M_Qm + M_HX_POm -> M_NADm + M_QH2m + M_HX_PO	Respiratory-chain_NADH_dehydrogenase_(nad5,_nuo51,_nd4L)
An11g09350	TRIRE0120272	0	r239	M_NADHm + M_Qm + M_HX_POm -> M_NADm + M_QH2m + M_HX_PO	Respiratory-chain_NADH_dehydrogenase_(nad5,_nuo51,_nd4L)
An11g09390	TRIRE0055088	8.5e-64	r239	M_NADHm + M_Qm + M_HX_POm -> M_NADm + M_QH2m + M_HX_PO	Respiratory-chain_NADH_dehydrogenase_(nad5,_nuo51,_nd4L)
An12g04780	TRIRE0005387	1e-100	r239	M_NADHm + M_Qm + M_HX_POm -> M_NADm + M_QH2m + M_HX_PO	Respiratory-chain_NADH_dehydrogenase_(nad5,_nuo51,_nd4L)
An12g07520	TRIRE0065717	4.5e-30	r239	M_NADHm + M_Qm + M_HX_POm -> M_NADm + M_QH2m + M_HX_PO	Respiratory-chain_NADH_dehydrogenase_(nad5,_nuo51,_nd4L)
An14g00060	TRIRE0121172	4.503e-53	r239	M_NADHm + M_Qm + M_HX_POm -> M_NADm + M_QH2m + M_HX_PO	Respiratory-chain_NADH_dehydrogenase_(nad5,_nuo51,_nd4L)
An02g05470	TRIRE0076159	0	r240	M_NADH + M_Qm + M_HX_POm -> M_NAD + M_QH2m + M_HX_PO	Proton_pumping_Mitochondrial_NADH_dehydrogenase_that_catalyzes_the_oxidation_of_cytosolic_NADH
An02g05880	TRIRE0052847	3.001e-41	r240	M_NADH + M_Qm + M_HX_POm -> M_NAD + M_QH2m + M_HX_PO	Proton_pumping_Mitochondrial_NADH_dehydrogenase_that_catalyzes_the_oxidation_of_cytosolic_NADH
An02g09730	TRIRE0111502	5.5e-31	r240	M_NADH + M_Qm + M_HX_POm -> M_NAD + M_QH2m + M_HX_PO	Proton_pumping_Mitochondrial_NADH_dehydrogenase_that_catalyzes_the_oxidation_of_cytosolic_NADH
An02g11200	TRIRE0043884	4e-44	r240	M_NADH + M_Qm + M_HX_POm -> M_NAD + M_QH2m + M_HX_PO	Proton_pumping_Mitochondrial_NADH_dehydrogenase_that_catalyzes_the_oxidation_of_cytosolic_NADH
An04g00060	TRIRE0058201	1.2e-81	r240	M_NADH + M_Qm + M_HX_POm -> M_NAD + M_QH2m + M_HX_PO	Proton_pumping_Mitochondrial_NADH_dehydrogenase_that_catalyzes_the_oxidation_of_cytosolic_NADH
An04g00110	TRIRE0070439	5.00025e-46	r240	M_NADH + M_Qm + M_HX_POm -> M_NAD + M_QH2m + M_HX_PO	Proton_pumping_Mitochondrial_NADH_dehydrogenase_that_catalyzes_the_oxidation_of_cytosolic_NADH
An04g05640	TRIRE0065559	0	r240	M_NADH + M_Qm + M_HX_POm -> M_NAD + M_QH2m + M_HX_PO	Proton_pumping_Mitochondrial_NADH_dehydrogenase_that_catalyzes_the_oxidation_of_cytosolic_NADH
An06g01390	TRIRE0106834	1.5e-35	r240	M_NADH + M_Qm + M_HX_POm -> M_NAD + M_QH2m + M_HX_PO	Proton_pumping_Mitochondrial_NADH_dehydrogenase_that_catalyzes_the_oxidation_of_cytosolic_NADH
An07g04180	TRIRE0066835	7e-24	r240	M_NADH + M_Qm + M_HX_POm -> M_NAD + M_QH2m + M_HX_PO	Proton_pumping_Mitochondrial_NADH_dehydrogenase_that_catalyzes_the_oxidation_of_cytosolic_NADH
An08g04240	TRIRE0058815	0	r240	M_NADH + M_Qm + M_HX_POm -> M_NAD + M_QH2m + M_HX_PO	Proton_pumping_Mitochondrial_NADH_dehydrogenase_that_catalyzes_the_oxidation_of_cytosolic_NADH
An08g04910	TRIRE0111033	5.00003e-55	r240	M_NADH + M_Qm + M_HX_POm -> M_NAD + M_QH2m + M_HX_PO	Proton_pumping_Mitochondrial_NADH_dehydrogenase_that_catalyzes_the_oxidation_of_cytosolic_NADH
An08g10690	TRIRE0077353	3.50005e-156	r240	M_NADH + M_Qm + M_HX_POm -> M_NAD + M_QH2m + M_HX_PO	Proton_pumping_Mitochondrial_NADH_dehydrogenase_that_catalyzes_the_oxidation_of_cytosolic_NADH
An09g06850	TRIRE0044041	0	r240	M_NADH + M_Qm + M_HX_POm -> M_NAD + M_QH2m + M_HX_PO	Proton_pumping_Mitochondrial_NADH_dehydrogenase_that_catalyzes_the_oxidation_of_cytosolic_NADH
An11g06200	TRIRE0022816	3.50005e-106	r240	M_NADH + M_Qm + M_HX_POm -> M_NAD + M_QH2m + M_HX_PO	Proton_pumping_Mitochondrial_NADH_dehydrogenase_that_catalyzes_the_oxidation_of_cytosolic_NADH
An11g08840	NA	NA	r240	M_NADH + M_Qm + M_HX_POm -> M_NAD + M_QH2m + M_HX_PO	Proton_pumping_Mitochondrial_NADH_dehydrogenase_that_catalyzes_the_oxidation_of_cytosolic_NADH
An11g09350	TRIRE0120272	0	r240	M_NADH + M_Qm + M_HX_POm -> M_NAD + M_QH2m + M_HX_PO	Proton_pumping_Mitochondrial_NADH_dehydrogenase_that_catalyzes_the_oxidation_of_cytosolic_NADH
An11g09390	TRIRE0055088	8.5e-64	r240	M_NADH + M_Qm + M_HX_POm -> M_NAD + M_QH2m + M_HX_PO	Proton_pumping_Mitochondrial_NADH_dehydrogenase_that_catalyzes_the_oxidation_of_cytosolic_NADH
An12g04780	TRIRE0005387	1e-100	r240	M_NADH + M_Qm + M_HX_POm -> M_NAD + M_QH2m + M_HX_PO	Proton_pumping_Mitochondrial_NADH_dehydrogenase_that_catalyzes_the_oxidation_of_cytosolic_NADH
An12g07520	TRIRE0065717	4.5e-30	r240	M_NADH + M_Qm + M_HX_POm -> M_NAD + M_QH2m + M_HX_PO	Proton_pumping_Mitochondrial_NADH_dehydrogenase_that_catalyzes_the_oxidation_of_cytosolic_NADH
An14g00060	TRIRE0121172	4.503e-53	r240	M_NADH + M_Qm + M_HX_POm -> M_NAD + M_QH2m + M_HX_PO	Proton_pumping_Mitochondrial_NADH_dehydrogenase_that_catalyzes_the_oxidation_of_cytosolic_NADH
An02g05470	TRIRE0076159	0	r241	M_NADH + M_Qm -> M_QH2m + M_NAD	NADH-ubiquinone_oxidoreductase_(nad5,_nuo51,_nd4L)
An02g05880	TRIRE0052847	3.001e-41	r241	M_NADH + M_Qm -> M_QH2m + M_NAD	NADH-ubiquinone_oxidoreductase_(nad5,_nuo51,_nd4L)
An02g09730	TRIRE0111502	5.5e-31	r241	M_NADH + M_Qm -> M_QH2m + M_NAD	NADH-ubiquinone_oxidoreductase_(nad5,_nuo51,_nd4L)
An02g11200	TRIRE0043884	4e-44	r241	M_NADH + M_Qm -> M_QH2m + M_NAD	NADH-ubiquinone_oxidoreductase_(nad5,_nuo51,_nd4L)
An04g00060	TRIRE0058201	1.2e-81	r241	M_NADH + M_Qm -> M_QH2m + M_NAD	NADH-ubiquinone_oxidoreductase_(nad5,_nuo51,_nd4L)
An04g00110	TRIRE0070439	5.00025e-46	r241	M_NADH + M_Qm -> M_QH2m + M_NAD	NADH-ubiquinone_oxidoreductase_(nad5,_nuo51,_nd4L)
An04g05640	TRIRE0065559	0	r241	M_NADH + M_Qm -> M_QH2m + M_NAD	NADH-ubiquinone_oxidoreductase_(nad5,_nuo51,_nd4L)
An06g01390	TRIRE0106834	1.5e-35	r241	M_NADH + M_Qm -> M_QH2m + M_NAD	NADH-ubiquinone_oxidoreductase_(nad5,_nuo51,_nd4L)
An07g04180	TRIRE0066835	7e-24	r241	M_NADH + M_Qm -> M_QH2m + M_NAD	NADH-ubiquinone_oxidoreductase_(nad5,_nuo51,_nd4L)
An08g04240	TRIRE0058815	0	r241	M_NADH + M_Qm -> M_QH2m + M_NAD	NADH-ubiquinone_oxidoreductase_(nad5,_nuo51,_nd4L)
An08g04910	TRIRE0111033	5.00003e-55	r241	M_NADH + M_Qm -> M_QH2m + M_NAD	NADH-ubiquinone_oxidoreductase_(nad5,_nuo51,_nd4L)
An08g10690	TRIRE0077353	3.50005e-156	r241	M_NADH + M_Qm -> M_QH2m + M_NAD	NADH-ubiquinone_oxidoreductase_(nad5,_nuo51,_nd4L)
An09g06850	TRIRE0044041	0	r241	M_NADH + M_Qm -> M_QH2m + M_NAD	NADH-ubiquinone_oxidoreductase_(nad5,_nuo51,_nd4L)
An11g06200	TRIRE0022816	3.50005e-106	r241	M_NADH + M_Qm -> M_QH2m + M_NAD	NADH-ubiquinone_oxidoreductase_(nad5,_nuo51,_nd4L)
An11g08840	NA	NA	r241	M_NADH + M_Qm -> M_QH2m + M_NAD	NADH-ubiquinone_oxidoreductase_(nad5,_nuo51,_nd4L)
An11g09350	TRIRE0120272	0	r241	M_NADH + M_Qm -> M_QH2m + M_NAD	NADH-ubiquinone_oxidoreductase_(nad5,_nuo51,_nd4L)
An11g09390	TRIRE0055088	8.5e-64	r241	M_NADH + M_Qm -> M_QH2m + M_NAD	NADH-ubiquinone_oxidoreductase_(nad5,_nuo51,_nd4L)
An12g04780	TRIRE0005387	1e-100	r241	M_NADH + M_Qm -> M_QH2m + M_NAD	NADH-ubiquinone_oxidoreductase_(nad5,_nuo51,_nd4L)
An12g07520	TRIRE0065717	4.5e-30	r241	M_NADH + M_Qm -> M_QH2m + M_NAD	NADH-ubiquinone_oxidoreductase_(nad5,_nuo51,_nd4L)
An14g00060	TRIRE0121172	4.503e-53	r241	M_NADH + M_Qm -> M_QH2m + M_NAD	NADH-ubiquinone_oxidoreductase_(nad5,_nuo51,_nd4L)
An04g06960	TRIRE0080425	0	r242	M_NADPH + M_FERIm -> M_NADP + M_FEROm	NADPH-ferrihemoprotein_reductase_(cprA)
An05g00510	NA	NA	r242	M_NADPH + M_FERIm -> M_NADP + M_FEROm	NADPH-ferrihemoprotein_reductase_(cprA)
An08g07840	TRIRE0120154	0	r242	M_NADPH + M_FERIm -> M_NADP + M_FEROm	NADPH-ferrihemoprotein_reductase_(cprA)
An01g12210	TRIRE0122703	0	r243	M_QH2m + M_FERIm + M_HX_POm -> M_Qm + M_FEROm + M_HX_PO	Ubiquinol-cytochrome_c_reductase_
An01g06180	TRIRE0073571	5e-110	r243	M_QH2m + M_FERIm + M_HX_POm -> M_Qm + M_FEROm + M_HX_PO	Ubiquinol-cytochrome_c_reductase_
An04g05220	TRIRE0004878	1.0005e-21	r243	M_QH2m + M_FERIm + M_HX_POm -> M_Qm + M_FEROm + M_HX_PO	Ubiquinol-cytochrome_c_reductase_
An08g06550	TRIRE0124148	2.5e-22	r243	M_QH2m + M_FERIm + M_HX_POm -> M_Qm + M_FEROm + M_HX_PO	Ubiquinol-cytochrome_c_reductase_
An14g04080	TRIRE0021609	1e-79	r243	M_QH2m + M_FERIm + M_HX_POm -> M_Qm + M_FEROm + M_HX_PO	Ubiquinol-cytochrome_c_reductase_
An02g01720	TRIRE0071343	8.5e-35	r244	M_FEROm + M_O2m + M_HX_POm -> M_FERIm + M_H2Om + M_HX_PO	Cytochrome_c_oxidase_subunit_I_(cox5)
An02g09930	TRIRE0053318	5e-26	r244	M_FEROm + M_O2m + M_HX_POm -> M_FERIm + M_H2Om + M_HX_PO	Cytochrome_c_oxidase_subunit_I_(cox5)
An04g01560	TRIRE0034378	1e-17	r244	M_FEROm + M_O2m + M_HX_POm -> M_FERIm + M_H2Om + M_HX_PO	Cytochrome_c_oxidase_subunit_I_(cox5)
An07g07390	TRIRE0058493	4.6e-50	r244	M_FEROm + M_O2m + M_HX_POm -> M_FERIm + M_H2Om + M_HX_PO	Cytochrome_c_oxidase_subunit_I_(cox5)
An08g01550	TRIRE0104744	1.5e-08	r244	M_FEROm + M_O2m + M_HX_POm -> M_FERIm + M_H2Om + M_HX_PO	Cytochrome_c_oxidase_subunit_I_(cox5)
An09g03990	NA	NA	r244	M_FEROm + M_O2m + M_HX_POm -> M_FERIm + M_H2Om + M_HX_PO	Cytochrome_c_oxidase_subunit_I_(cox5)
An11g10200	TRIRE0121275	5.0035e-39	r244	M_FEROm + M_O2m + M_HX_POm -> M_FERIm + M_H2Om + M_HX_PO	Cytochrome_c_oxidase_subunit_I_(cox5)
An14g04170	TRIRE0080288	4.5003e-16	r244	M_FEROm + M_O2m + M_HX_POm -> M_FERIm + M_H2Om + M_HX_PO	Cytochrome_c_oxidase_subunit_I_(cox5)
An01g04630	TRIRE0105623	5e-101	r245	M_ADPm + M_PIm + M_HX_PO -> M_ATPm + M_H2Om + M_HX_POm	F1F0-ATPase_complex
An01g04930	TRIRE0033586	1.51e-57	r245	M_ADPm + M_PIm + M_HX_PO -> M_ATPm + M_H2Om + M_HX_POm	F1F0-ATPase_complex
An01g10880	TRIRE0022737	2.00003e-33	r245	M_ADPm + M_PIm + M_HX_PO -> M_ATPm + M_H2Om + M_HX_POm	F1F0-ATPase_complex
An02g04520	TRIRE0021535	1.002e-64	r245	M_ADPm + M_PIm + M_HX_PO -> M_ATPm + M_H2Om + M_HX_POm	F1F0-ATPase_complex
An02g06240	TRIRE0073697	2e-09	r245	M_ADPm + M_PIm + M_HX_PO -> M_ATPm + M_H2Om + M_HX_POm	F1F0-ATPase_complex
An07g06560	TRIRE0111027	2.00002e-09	r245	M_ADPm + M_PIm + M_HX_PO -> M_ATPm + M_H2Om + M_HX_POm	F1F0-ATPase_complex
An12g00640	TRIRE0108710	1.525e-09	r245	M_ADPm + M_PIm + M_HX_PO -> M_ATPm + M_H2Om + M_HX_POm	F1F0-ATPase_complex
An12g04950	TRIRE0073790	2.0015e-14	r245	M_ADPm + M_PIm + M_HX_PO -> M_ATPm + M_H2Om + M_HX_POm	F1F0-ATPase_complex
An14g04180	TRIRE0123071	2.95e-88	r245	M_ADPm + M_PIm + M_HX_PO -> M_ATPm + M_H2Om + M_HX_POm	F1F0-ATPase_complex
An16g07290	TRIRE0076166	2e-78	r245	M_ADPm + M_PIm + M_HX_PO -> M_ATPm + M_H2Om + M_HX_POm	F1F0-ATPase_complex
An16g07410	TRIRE0021673	0	r245	M_ADPm + M_PIm + M_HX_PO -> M_ATPm + M_H2Om + M_HX_POm	F1F0-ATPase_complex
An12g08760	TRIRE0079262	1.05e-61	r246	M_ATPm + M_H2Om + M_HX_POm -> M_ADPm + M_PIm + M_HX_PO	Mitochondrial_membrane_ATPase_1
An01g05670	TRIRE0078757	0	r257	M_ATP + M_H2O + M_HX -> M_ADP + M_PI + M_HXe	Plasma_membrane_ATPase_1
An02g06350	NA	NA	r247	M_ATP + M_H2O + M_HX + M_Ke -> M_ADP + M_PI + M_HXe + M_K	Potassium-transporting_ATPase_
An02g09470	TRIRE0023221	0	r247	M_ATP + M_H2O + M_HX + M_Ke -> M_ADP + M_PI + M_HXe + M_K	Potassium-transporting_ATPase_
An02g09480	NA	NA	r247	M_ATP + M_H2O + M_HX + M_Ke -> M_ADP + M_PI + M_HXe + M_K	Potassium-transporting_ATPase_
An08g03090	TRIRE0075347	0	r247	M_ATP + M_H2O + M_HX + M_Ke -> M_ADP + M_PI + M_HXe + M_K	Potassium-transporting_ATPase_
An12g04500	TRIRE0043831	0	r247	M_ATP + M_H2O + M_HX + M_Ke -> M_ADP + M_PI + M_HXe + M_K	Potassium-transporting_ATPase_
An17g02310	TRIRE0123183	0	r247	M_ATP + M_H2O + M_HX + M_Ke -> M_ADP + M_PI + M_HXe + M_K	Potassium-transporting_ATPase_
An19g00350	NA	NA	r247	M_ATP + M_H2O + M_HX + M_Ke -> M_ADP + M_PI + M_HXe + M_K	Potassium-transporting_ATPase_
An02g06350	NA	NA	r248	M_ATP + M_H2O + M_HX + M_Cae -> M_ADP + M_PI + M_HXe + M_Ca	Calcium-transporting_ATPase_
An02g09470	TRIRE0023221	0	r248	M_ATP + M_H2O + M_HX + M_Cae -> M_ADP + M_PI + M_HXe + M_Ca	Calcium-transporting_ATPase_
An02g09480	NA	NA	r248	M_ATP + M_H2O + M_HX + M_Cae -> M_ADP + M_PI + M_HXe + M_Ca	Calcium-transporting_ATPase_
An08g03090	TRIRE0075347	0	r248	M_ATP + M_H2O + M_HX + M_Cae -> M_ADP + M_PI + M_HXe + M_Ca	Calcium-transporting_ATPase_
An12g04500	TRIRE0043831	0	r248	M_ATP + M_H2O + M_HX + M_Cae -> M_ADP + M_PI + M_HXe + M_Ca	Calcium-transporting_ATPase_
An17g02310	TRIRE0123183	0	r248	M_ATP + M_H2O + M_HX + M_Cae -> M_ADP + M_PI + M_HXe + M_Ca	Calcium-transporting_ATPase_
An19g00350	NA	NA	r248	M_ATP + M_H2O + M_HX + M_Cae -> M_ADP + M_PI + M_HXe + M_Ca	Calcium-transporting_ATPase_
An04g02840	NA	NA	r249	M_FERIm + M_LLACm -> M_PYRm + M_FEROm	Lactic_acid_dehydrogenase
An04g08560	TRIRE0069081	1.0002e-117	r249	M_FERIm + M_LLACm -> M_PYRm + M_FEROm	Lactic_acid_dehydrogenase
An11g03500	NA	NA	r249	M_FERIm + M_LLACm -> M_PYRm + M_FEROm	Lactic_acid_dehydrogenase
An12g06530	NA	NA	r249	M_FERIm + M_LLACm -> M_PYRm + M_FEROm	Lactic_acid_dehydrogenase
An14g02250	TRIRE0022481	0	r249	M_FERIm + M_LLACm -> M_PYRm + M_FEROm	Lactic_acid_dehydrogenase
An02g10670	TRIRE0076013	0	r250	M_FERIm + M_LACm -> M_PYRm + M_FEROm	Mitochondrial_enzyme_D-lactate_ferricytochrome_c_oxidoreductase
An12g06290	TRIRE0104438	2.0001e-149	r250	M_FERIm + M_LACm -> M_PYRm + M_FEROm	Mitochondrial_enzyme_D-lactate_ferricytochrome_c_oxidoreductase
An18g04220	TRIRE0121834	1.5e-134	r251	M_ADP + M_PI + M_ATPm + M_H2Om + M_HX_PO -> M_ADPm + M_PIm + M_ATP + M_H2O + M_HX_POm	ADP/ATP_translocase
An08g10000	TRIRE0079498	0	r252	M_NADPH + M_O2 -> M_NADP + M_H2O2	NADPH_oxidase
An11g08510	NA	NA	r253	M_NADPH + M_Qm -> M_QH2m + M_NADP	NADPH_dehydrogenase_(quinone)_(NADPH_oxidase)
An16g03910	TRIRE0079690	0	r254	M_FADH2m + M_Qm -> M_FADm + M_QH2m	Electron-transferring-flavoprotein_dehydrogenase
An01g01820	NA	NA	r255	M_H2O2 -> M_H2O + M_O2	Catalase_(catR)
An03g05660	NA	NA	r255	M_H2O2 -> M_H2O + M_O2	Catalase_(catR)
An01g01550	NA	NA	r255	M_H2O2 -> M_H2O + M_O2	Catalase_(catR)
An03g05660	NA	NA	r256	M_H2O2e -> M_H2Oe + M_O2e	Catalase_(catR)
An01g01550	NA	NA	r256	M_H2O2e -> M_H2Oe + M_O2e	Catalase_(catR)
An03g00050	NA	NA	r258	M_OA + M_GLU <-> M_ASP + M_AKG	Aspartate_transaminase
An03g01120	NA	NA	r258	M_OA + M_GLU <-> M_ASP + M_AKG	Aspartate_transaminase
An04g05130	TRIRE0074041	0	r258	M_OA + M_GLU <-> M_ASP + M_AKG	Aspartate_transaminase
An09g02390	NA	NA	r258	M_OA + M_GLU <-> M_ASP + M_AKG	Aspartate_transaminase
An12g07870	NA	NA	r258	M_OA + M_GLU <-> M_ASP + M_AKG	Aspartate_transaminase
An16g05570	TRIRE0074725	9.5e-157	r258	M_OA + M_GLU <-> M_ASP + M_AKG	Aspartate_transaminase
An01g07910	TRIRE0021635	5e-130	r263	M_ASP + M_ATP + M_GLN + M_H2O -> M_GLU + M_ASN + M_AMP + M_PPI	Asparagine_synthase
An04g01340	TRIRE0079037	0	r263	M_ASP + M_ATP + M_GLN + M_H2O -> M_GLU + M_ASN + M_AMP + M_PPI	Asparagine_synthase
An12g07660	NA	NA	r263	M_ASP + M_ATP + M_GLN + M_H2O -> M_GLU + M_ASN + M_AMP + M_PPI	Asparagine_synthase
An11g02620	TRIRE0109187	0	r259	M_PYR + M_GLU <-> M_AKG + M_ALA	Alanine_transaminase
NA	NA	NA	r261	M_PYR + M_NH3 + M_NADPH -> M_ALA + M_H2O + M_NADP	Alanine_dehydrogenase_(NADPH)
NA	NA	NA	r262	M_PYR + M_NH3 + M_NADH -> M_ALA + M_H2O + M_NAD	Alanine_dehydrogenase_(NADH)
An11g02620	TRIRE0109187	0	r259m	M_PYRm + M_GLUm <-> M_AKGm + M_ALAm	Alanine_transaminase
An04g06380	TRIRE0005233	1.00002e-175	r258m	M_OAm + M_GLUm <-> M_ASPm + M_AKGm	Aspartate_transaminase
An08g10800	NA	NA	r265	M_ASP + M_H2O + M_O2 -> M_OA + M_NH3 + M_H2O2	L-amino_acid_oxidase
An01g14960	NA	NA	r266	M_ASN + M_H2O -> M_ASP + M_NH3	Asparaginase
An18g03190	TRIRE0067448	1.55e-99	r266	M_ASN + M_H2O -> M_ASP + M_NH3	Asparaginase
An04g04130	TRIRE0080716	5e-171	r267	M_ORN + M_AKG -> M_GLUGSAL + M_GLU	Ornithine_transaminase
An11g08870	NA	NA	r267	M_ORN + M_AKG -> M_GLUGSAL + M_GLU	Ornithine_transaminase
An09g06050	TRIRE0077309	2.15e-141	r271	M_SAM <-> M_DSAM + M_CO2	S-adenosylmethionine_decarboxylase
An16g07500	NA	NA	r274	M_GBAD -> M_GBAT + M_NH3	Amidase/acetamidase
An01g12500	NA	NA	r274	M_GBAD -> M_GBAT + M_NH3	Amidase/acetamidase
An02g00190	TRIRE0069863	0	r274	M_GBAD -> M_GBAT + M_NH3	Amidase/acetamidase
An02g00340	TRIRE0005888	5.0025e-95	r274	M_GBAD -> M_GBAT + M_NH3	Amidase/acetamidase
An03g05880	NA	NA	r274	M_GBAD -> M_GBAT + M_NH3	Amidase/acetamidase
An07g00100	NA	NA	r274	M_GBAD -> M_GBAT + M_NH3	Amidase/acetamidase
An07g03960	NA	NA	r274	M_GBAD -> M_GBAT + M_NH3	Amidase/acetamidase
An09g01020	NA	NA	r274	M_GBAD -> M_GBAT + M_NH3	Amidase/acetamidase
An09g04990	NA	NA	r274	M_GBAD -> M_GBAT + M_NH3	Amidase/acetamidase
An11g02980	NA	NA	r274	M_GBAD -> M_GBAT + M_NH3	Amidase/acetamidase
An11g08900	NA	NA	r274	M_GBAD -> M_GBAT + M_NH3	Amidase/acetamidase
An12g01020	NA	NA	r274	M_GBAD -> M_GBAT + M_NH3	Amidase/acetamidase
An14g00670	TRIRE0121154	5.01e-94	r274	M_GBAD -> M_GBAT + M_NH3	Amidase/acetamidase
An15g00290	NA	NA	r274	M_GBAD -> M_GBAT + M_NH3	Amidase/acetamidase
An02g07250	TRIRE0123738	2e-125	r275	M_ARG + M_H2O -> M_ORN + M_UREA	Arginase_(argA)
An12g01280	NA	NA	r268m	M_CITRm + M_ASPm + M_ATPm <-> M_AMPm + M_PPIm + M_ARGSUCCm	Argininosuccinate_synthase
An15g02340	TRIRE0072643	1e-159	r268m	M_CITRm + M_ASPm + M_ATPm <-> M_AMPm + M_PPIm + M_ARGSUCCm	Argininosuccinate_synthase
An01g06560	TRIRE0080268	3.5e-171	r269m	M_ARGSUCCm <-> M_FUMm + M_ARGm	Argininosuccinate_lyase
An14g01190	NA	NA	r275m	M_ARGm + M_H2Om -> M_ORNm + M_UREAm	Arginase
An14g03400	TRIRE0073937	4.7e-123	r282m	M_ORNm + M_CAPm -> M_CITRm + M_PIm	Ornithine_carbamoyltransferase_(argB)
An03g02930	TRIRE0055123	2e-96	r277	M_GLUm + M_ACCOAm -> M_COAm + M_NAGLUm	Amino-acid_N-acetyltransferase
An03g01910	NA	NA	r278	M_NAGLUm + M_ATPm -> M_ADPm + M_NAGLUPm	Acetylglutamate_kinase
An12g07580	TRIRE0044419	1.5e-161	r279	M_NAGLUPm + M_NADPHm -> M_NADPm + M_PIm + M_NAGLUSm	N-Acetyl-gamma-glutamyl-phosphate_reductase_(EC_1.2.1.38)_and_acetylglutamate_kinase_(EC_2.7.2.8)
An15g02360	TRIRE0063180	2.0002e-153	r280	M_NAGLUSm + M_GLUm -> M_AKGm + M_NAORNm	Acetylornithine_aminotransferase
An03g04330	TRIRE0077242	2e-144	r281	M_NAORNm + M_GLUm -> M_ORNm + M_NAGLUm	Glutamate_N-acetyltransferase
An09g02800	TRIRE0066844	0	r283	M_SER + M_ACCOA -> M_COA + M_ASER	Serine_transacetylase/serine_O-acetyltransferase
An02g10750	TRIRE0076018	5.4e-171	r284	M_ASER + M_H2S -> M_AC + M_CYS	Cysteine_synthase_(cysB)_(O-acetylserine_sulfhydrylase)
An12g09880	NA	NA	r284	M_ASER + M_H2S -> M_AC + M_CYS	Cysteine_synthase_(cysB)_(O-acetylserine_sulfhydrylase)
An14g00960	NA	NA	r284	M_ASER + M_H2S -> M_AC + M_CYS	Cysteine_synthase_(cysB)_(O-acetylserine_sulfhydrylase)
An15g05170	TRIRE0056350	1.00025e-59	r284	M_ASER + M_H2S -> M_AC + M_CYS	Cysteine_synthase_(cysB)_(O-acetylserine_sulfhydrylase)
An16g07520	TRIRE0122565	1.5e-113	r284	M_ASER + M_H2S -> M_AC + M_CYS	Cysteine_synthase_(cysB)_(O-acetylserine_sulfhydrylase)
An09g05940	TRIRE0077288	2e-76	r285	M_CYS + M_O2 -> M_CYST + M_H2O2	Sulfhydryl_oxidase_(Sox)
An16g02470	TRIRE0060849	5.5e-43	r285	M_CYS + M_O2 -> M_CYST + M_H2O2	Sulfhydryl_oxidase_(Sox)
NA	NA	NA	r286	M_CYS + M_NAD -> M_CYST + M_NADH	Cystine_reductase
An02g14590	TRIRE0120943	0	r289	M_GLU + M_H2O + M_NAD -> M_AKG + M_NH3 + M_NADH	Glutamate_dehydrogenase_
An04g00990	TRIRE0073536	0	r290	M_AKG + M_NH3 + M_NADPH -> M_GLU + M_H2O + M_NADP	Glutamate_dehydrogenase_(gdhA)
An14g01460	NA	NA	r291	M_GLU + M_NH3 + M_ATP -> M_GLN + M_ADP + M_PI	Glutamate-ammonia_ligase
An15g01850	TRIRE0080627	0	r291	M_GLU + M_NH3 + M_ATP -> M_GLN + M_ADP + M_PI	Glutamate-ammonia_ligase
An02g06720	NA	NA	r292	M_GLN -> M_GLU + M_NH3	Glutaminase_A
An11g07960	NA	NA	r292	M_GLN -> M_GLU + M_NH3	Glutaminase_A
An01g08800	TRIRE0122811	2e-136	r287	M_AKG + M_GLN + M_NADPH -> M_NADP + M_GLU	Glutamate_synthase_(NADPH)
An07g09920	TRIRE0122287	0	r288	M_AKG + M_GLN + M_NADH -> M_NAD + M_GLU	Glutamate_synthase_(NADH)
An02g02290	NA	NA	r293	M_GLUGSALm + M_NADPm + M_H2Om -> M_NADPHm + M_GLUm	Delta-1-pyrroline-5-carboxylate_dehydrogenase
An11g06140	TRIRE0082601	0	r293	M_GLUGSALm + M_NADPm + M_H2Om -> M_NADPHm + M_GLUm	Delta-1-pyrroline-5-carboxylate_dehydrogenase
An02g02290	NA	NA	r294	M_P5Cm + M_NADm + M_H2Om -> M_NADHm + M_GLUm	Delta-1-pyrroline-5-carboxylate_dehydrogenase
An11g06140	TRIRE0082601	0	r294	M_P5Cm + M_NADm + M_H2Om -> M_NADHm + M_GLUm	Delta-1-pyrroline-5-carboxylate_dehydrogenase
An11g01390	TRIRE0122010	1e-79	r295	M_3PG + M_NAD -> M_NADH + M_PHP	Phosphoglycerate_dehydrogenase
An12g01580	NA	NA	r295	M_3PG + M_NAD -> M_NADH + M_PHP	Phosphoglycerate_dehydrogenase
An17g02330	TRIRE0123174	0	r295	M_3PG + M_NAD -> M_NADH + M_PHP	Phosphoglycerate_dehydrogenase
An02g00890	TRIRE0121345	2.5025e-147	r296	M_PHP + M_GLU -> M_AKG + M_3PSER	Phosphoserine_transaminase
An11g09770	TRIRE0065452	2.505e-106	r297	M_3PSER + M_H2O -> M_PI + M_SER	Phosphoserine_phosphatase
An05g00410	TRIRE0065295	0	r298	M_THF + M_SER <-> M_GLY + M_METTHF + M_H2O	Glycine_hydroxymethyltransferase/serine_hydroxymethyltransferase
An16g02970	TRIRE0121686	0	r298	M_THF + M_SER <-> M_GLY + M_METTHF + M_H2O	Glycine_hydroxymethyltransferase/serine_hydroxymethyltransferase
An15g03260	TRIRE0123223	2.5e-120	r301	M_GLY + M_ACAL -> M_THR	Threonine_aldolase
An03g01360	NA	NA	r301	M_GLY + M_ACAL -> M_THR	Threonine_aldolase
An03g02300	NA	NA	r301	M_GLY + M_ACAL -> M_THR	Threonine_aldolase
An07g00680	TRIRE0077647	6.5e-109	r301	M_GLY + M_ACAL -> M_THR	Threonine_aldolase
An05g02000	NA	NA	r311	M_THR + M_NAD + M_H2O -> M_GLY + M_AC + M_NADH	Threonine_dehydrogenase
An17g02090	TRIRE0082667	2e-128	r306	M_HSER + M_ATP -> M_ADP + M_PHSER	Homoserine_kinase
An16g02520	TRIRE0078409	4.5e-173	r307	M_PHSER + M_H2O -> M_PI + M_THR	Threonine_synthase
An14g01150	TRIRE0081339	0	r299	M_GLY + M_THF + M_NAD -> M_METTHF + M_NADH + M_CO2 + M_NH3	Aminomethyltransferase_(2.1.2.10,_1.4.4.2_and_1.8.1.4_lumped)
An08g03070	TRIRE0078864	2e-93	r299	M_GLY + M_THF + M_NAD -> M_METTHF + M_NADH + M_CO2 + M_NH3	Aminomethyltransferase_(2.1.2.10,_1.4.4.2_and_1.8.1.4_lumped)
An17g02280	TRIRE0081896	4.5e-138	r302	M_ASP + M_ATP -> M_ADP + M_BASP	Aspartate_kinase
An11g09510	TRIRE0122531	2.50003e-130	r303	M_BASP + M_NADPH -> M_NADP + M_PI + M_ASPSA	Aspartic_beta_semi-aldehyde_dehydrogenase,_aspartate_semialdehyde_dehydrogenase
An02g07430	TRIRE0122868	5.25e-106	r304	M_ASPSA + M_NADH -> M_NAD + M_HSER	Homoserine_dehydrogenase_I
An09g03830	TRIRE0107172	4e-126	r300	M_ALA + M_GLX <-> M_PYR + M_GLY	Alanine-glyoxylate_transaminase
An14g01150	TRIRE0081339	0	r308a	M_GLYm + M_HPLYSm <-> M_HPSAMLYSm + M_CO2m	Aminomethyltransferase_(2.1.2.10,_1.4.4.2_and_1.8.1.4_lumped)
An08g03070	TRIRE0078864	2e-93	r308a	M_GLYm + M_HPLYSm <-> M_HPSAMLYSm + M_CO2m	Aminomethyltransferase_(2.1.2.10,_1.4.4.2_and_1.8.1.4_lumped)
An05g00410	TRIRE0065295	0	r308b	M_HPSAMLYSm + M_THFm <-> M_NH3m + M_METTHFm + M_DHPLYSm	Glycine_hydroxymethyltransferase/serine_hydroxymethyltransferase
An16g02970	TRIRE0121686	0	r308b	M_HPSAMLYSm + M_THFm <-> M_NH3m + M_METTHFm + M_DHPLYSm	Glycine_hydroxymethyltransferase/serine_hydroxymethyltransferase
An14g01150	TRIRE0081339	0	r308c	M_DHPLYSm + M_NADm <-> M_HPLYSm + M_NADHm	Glycine_dehydrogenase_(decarboxylating)_/_glycine_decarboxylase_complex_(P-subunit),_glycine_synthase_(P-subunit),_glycine_cleavage_system_(P-subunit)
An04g02220	TRIRE0053091	3e-53	r312	M_SER -> M_PYR + M_NH3	L-Serine_ammonia-lyase_
An04g02580	TRIRE0004064	1.5e-180	r313	M_THR -> M_NH3 + M_OBUT	Threonine_dehydratase
An04g02580	TRIRE0004064	1.5e-180	r313m	M_THRm -> M_NH3m + M_OBUTm	Threonine_dehydratase
An02g09240	TRIRE0067215	5.015e-159	r316	M_R5P + M_ATP <-> M_PRPP + M_AMP	Ribose-phosphate_pyrophosphokinase
An04g05860	TRIRE0022826	4.5e-135	r316	M_R5P + M_ATP <-> M_PRPP + M_AMP	Ribose-phosphate_pyrophosphokinase
An07g02210	TRIRE0075079	2.0005e-135	r316	M_R5P + M_ATP <-> M_PRPP + M_AMP	Ribose-phosphate_pyrophosphokinase
An13g01080	TRIRE0080820	1.00005e-111	r317	M_PRPP + M_ATP -> M_PPI + M_PRBATP	ATP_phosphoribosyltransferase
An01g12570	TRIRE0004654	0	r318	M_PRBATP + M_H2O -> M_PPI + M_PRBAMP	phosphoribosyl-ATP_diphosphatase
An01g12570	TRIRE0004654	0	r319	M_PRBAMP + M_H2O -> M_PRFP	phosphoribosyl-AMP_cyclohydrolase
An17g01640	TRIRE0105011	2e-88	r320	M_PRFP -> M_PRLP	1-(5-phosphoribosyl)-5-[(5-phosphoribosylamino)methylideneamino]imidazole-4-carboxamide_isomerase
An02g14890	TRIRE0081188	0	r321	M_PRLP + M_GLN -> M_GLU + M_AICAR + M_DIMGP	Glutamine_amidotransferase:cyclase/imidazole_glycerol_phosphate_synthase
An15g00610	TRIRE0121449	5.015e-67	r322	M_DIMGP -> M_IMACP + M_H2O	Imidazoleglycerol-phosphate_dehydratase
An01g11930	TRIRE0074913	2.50003e-142	r323	M_IMACP + M_GLU -> M_AKG + M_HISOLP	Histidinol-phosphate_aminotransferase
An14g00840	TRIRE0065685	3.01e-69	r324	M_HISOLP + M_H2O -> M_PI + M_HISOL	Histidinol_phosphatase
An14g07210	NA	NA	r325	M_HISOL + M_NAD + M_H2O -> M_HIS + M_NADH	Histidinol_dehydrogenase
NA	NA	NA	r326	M_HIS -> M_HISN + M_CO2	histidine_decarboxylase
NA	NA	NA	r327	M_ACCOA + M_HISN <-> M_COA + M_NAHISN	histamine_N-acetyltransferase
An01g09250	NA	NA	r328	M_PYRm -> M_CO2m + M_ACLACm	Acetolactate_synthase
An03g00480	NA	NA	r328	M_PYRm -> M_CO2m + M_ACLACm	Acetolactate_synthase
An16g01310	NA	NA	r328	M_PYRm -> M_CO2m + M_ACLACm	Acetolactate_synthase
An16g04170	TRIRE0074123	0	r328	M_PYRm -> M_CO2m + M_ACLACm	Acetolactate_synthase
An09g03940	TRIRE0051499	2.5e-178	r329	M_ACLACm + M_NADPHm -> M_NADPm + M_DHVALm	Ketol-acid_reductoisomerase
An07g09870	TRIRE0053872	0	r330	M_DHVALm -> M_OIVALm + M_H2Om	Dihydroxy_acid_dehydratase
An11g09270	NA	NA	r330	M_DHVALm -> M_OIVALm + M_H2Om	Dihydroxy_acid_dehydratase
An15g06700	NA	NA	r330	M_DHVALm -> M_OIVALm + M_H2Om	Dihydroxy_acid_dehydratase
An18g02550	NA	NA	r330	M_DHVALm -> M_OIVALm + M_H2Om	Dihydroxy_acid_dehydratase
An18g04160	TRIRE0021873	0	r330	M_DHVALm -> M_OIVALm + M_H2Om	Dihydroxy_acid_dehydratase
An12g02890	NA	NA	r331	M_OIVALm + M_GLUm <-> M_AKGm + M_VALm	Branched_chain_amino_acid_aminotransferase
An02g06150	TRIRE0123820	3e-105	r331	M_OIVALm + M_GLUm <-> M_AKGm + M_VALm	Branched_chain_amino_acid_aminotransferase
An04g00430	TRIRE0045459	4.5e-173	r331	M_OIVALm + M_GLUm <-> M_AKGm + M_VALm	Branched_chain_amino_acid_aminotransferase
An09g01990	NA	NA	r331	M_OIVALm + M_GLUm <-> M_AKGm + M_VALm	Branched_chain_amino_acid_aminotransferase
An01g13160	TRIRE0079495	0	r337	M_OIVALm + M_ACCOAm + M_H2Om -> M_COAm + M_IPPMALm	Alpha-isopropylmalate_synthase_(2-isopropylmalate_synthase)
An09g00170	NA	NA	r337	M_OIVALm + M_ACCOAm + M_H2Om -> M_COAm + M_IPPMALm	Alpha-isopropylmalate_synthase_(2-isopropylmalate_synthase)
An04g10130	NA	NA	r338	M_IPPMALm + M_NADm -> M_NADHm + M_OICAPm + M_CO2m	Beta-IPM_(isopropylmalate)_dehydrogenase_(leu2A_and_leu2B)
An01g14130	TRIRE0122233	3.5e-123	r338	M_IPPMALm + M_NADm -> M_NADHm + M_OICAPm + M_CO2m	Beta-IPM_(isopropylmalate)_dehydrogenase_(leu2A_and_leu2B)
An12g02890	NA	NA	r339	M_OICAPm + M_GLUm <-> M_AKGm + M_LEUm	Branched_chain_amino_acid_aminotransferase
An02g06150	TRIRE0123820	3e-105	r339	M_OICAPm + M_GLUm <-> M_AKGm + M_LEUm	Branched_chain_amino_acid_aminotransferase
An04g00430	TRIRE0045459	4.5e-173	r339	M_OICAPm + M_GLUm <-> M_AKGm + M_LEUm	Branched_chain_amino_acid_aminotransferase
An09g01990	NA	NA	r339	M_OICAPm + M_GLUm <-> M_AKGm + M_LEUm	Branched_chain_amino_acid_aminotransferase
An12g02890	NA	NA	r339m	M_OICAP + M_GLU <-> M_AKG + M_LEU	Branched_chain_amino_acid_aminotransferase
An02g06150	TRIRE0123820	3e-105	r339m	M_OICAP + M_GLU <-> M_AKG + M_LEU	Branched_chain_amino_acid_aminotransferase
An04g00430	TRIRE0045459	4.5e-173	r339m	M_OICAP + M_GLU <-> M_AKG + M_LEU	Branched_chain_amino_acid_aminotransferase
An09g01990	NA	NA	r339m	M_OICAP + M_GLU <-> M_AKG + M_LEU	Branched_chain_amino_acid_aminotransferase
An01g09250	NA	NA	r332	M_OBUTm + M_PYRm -> M_ABUTm + M_CO2m	Acetolactate_synthase
An03g00480	NA	NA	r332	M_OBUTm + M_PYRm -> M_ABUTm + M_CO2m	Acetolactate_synthase
An16g01310	NA	NA	r332	M_OBUTm + M_PYRm -> M_ABUTm + M_CO2m	Acetolactate_synthase
An16g04170	TRIRE0074123	0	r332	M_OBUTm + M_PYRm -> M_ABUTm + M_CO2m	Acetolactate_synthase
An09g03940	TRIRE0051499	2.5e-178	r333	M_ABUTm + M_NADPHm -> M_NADPm + M_DHMVAm	Ketol-acid_reductoisomerase
An07g09870	TRIRE0053872	0	r334	M_DHMVAm -> M_OMVALm + M_H2Om	Dihydroxy_acid_dehydratase
An11g09270	NA	NA	r334	M_DHMVAm -> M_OMVALm + M_H2Om	Dihydroxy_acid_dehydratase
An15g06700	NA	NA	r334	M_DHMVAm -> M_OMVALm + M_H2Om	Dihydroxy_acid_dehydratase
An18g02550	NA	NA	r334	M_DHMVAm -> M_OMVALm + M_H2Om	Dihydroxy_acid_dehydratase
An18g04160	TRIRE0021873	0	r334	M_DHMVAm -> M_OMVALm + M_H2Om	Dihydroxy_acid_dehydratase
An12g02890	NA	NA	r335	M_OMVALm + M_GLUm <-> M_AKGm + M_ILEm	Branched_chain_amino_acid_aminotransferase
An02g06150	TRIRE0123820	3e-105	r335	M_OMVALm + M_GLUm <-> M_AKGm + M_ILEm	Branched_chain_amino_acid_aminotransferase
An04g00430	TRIRE0045459	4.5e-173	r335	M_OMVALm + M_GLUm <-> M_AKGm + M_ILEm	Branched_chain_amino_acid_aminotransferase
An09g01990	NA	NA	r335	M_OMVALm + M_GLUm <-> M_AKGm + M_ILEm	Branched_chain_amino_acid_aminotransferase
An12g02890	NA	NA	r335m	M_OMVAL + M_GLU <-> M_AKG + M_ILE	Branched_chain_amino_acid_aminotransferase
An02g06150	TRIRE0123820	3e-105	r335m	M_OMVAL + M_GLU <-> M_AKG + M_ILE	Branched_chain_amino_acid_aminotransferase
An04g00430	TRIRE0045459	4.5e-173	r335m	M_OMVAL + M_GLU <-> M_AKG + M_ILE	Branched_chain_amino_acid_aminotransferase
An09g01990	NA	NA	r335m	M_OMVAL + M_GLU <-> M_AKG + M_ILE	Branched_chain_amino_acid_aminotransferase
An04g06210	TRIRE0123471	3.00003e-153	r341	M_ACCOAm + M_H2Om + M_AKGm -> M_HCITm + M_COAm	Homocitrate_synthase
An15g01780	TRIRE0121255	0	r351	M_HCITm <-> M_HACNm + M_H2Om	2-methylcitrate_dehydratase
An15g00350	TRIRE0081570	0	r352	M_HACNm + M_H2Om <-> M_HICITm	Homoaconitate_hydratase
NA	NA	NA	r353	M_HICITm + M_NADm <-> M_OXAm + M_CO2m + M_NADHm	Homoisocitrate_dehydrogenase
NA	NA	NA	NE3	M_OXAm <-> M_CO2m + M_AKAm	Non_enzymatic_reaction
NA	NA	NA	r346	M_AKAm + M_GLUm <-> M_AMAm + M_AKGm	2-aminoadipate_transaminase
An04g05420	TRIRE0004117	0	r347	M_AMAm + M_NADPHm -> M_AMASAm + M_NADPm + M_H2Om	L-aminoadipate-semialdehyde_dehydrogenase
An11g04250	NA	NA	r347	M_AMAm + M_NADPHm -> M_AMASAm + M_NADPm + M_H2Om	L-aminoadipate-semialdehyde_dehydrogenase
An12g10090	TRIRE0103032	1.0005e-170	r347	M_AMAm + M_NADPHm -> M_AMASAm + M_NADPm + M_H2Om	L-aminoadipate-semialdehyde_dehydrogenase
An11g05500	TRIRE0071072	0	r347	M_AMAm + M_NADPHm -> M_AMASAm + M_NADPm + M_H2Om	L-aminoadipate-semialdehyde_dehydrogenase
An04g05420	TRIRE0004117	0	r348	M_AMAm + M_NADHm -> M_AMASAm + M_NADm + M_H2Om	L-aminoadipate-semialdehyde_dehydrogenase
An11g04250	NA	NA	r348	M_AMAm + M_NADHm -> M_AMASAm + M_NADm + M_H2Om	L-aminoadipate-semialdehyde_dehydrogenase
An12g10090	TRIRE0103032	1.0005e-170	r348	M_AMAm + M_NADHm -> M_AMASAm + M_NADm + M_H2Om	L-aminoadipate-semialdehyde_dehydrogenase
An11g05500	TRIRE0071072	0	r348	M_AMAm + M_NADHm -> M_AMASAm + M_NADm + M_H2Om	L-aminoadipate-semialdehyde_dehydrogenase
An01g13590	NA	NA	r349	M_GLUm + M_AMASAm + M_NADPHm <-> M_SACPm + M_NADPm + M_H2Om	Saccharopine_dehydrogenase_(NADP+,_L-glutamate_forming)
An04g05260	TRIRE0123631	0	r349	M_GLUm + M_AMASAm + M_NADPHm <-> M_SACPm + M_NADPm + M_H2Om	Saccharopine_dehydrogenase_(NADP+,_L-glutamate_forming)
An02g07500	TRIRE0119788	5e-95	r350	M_SACPm + M_NADm + M_H2Om <-> M_LYSm + M_AKGm + M_NADHm	Saccharopine_dehydrogenase_(NAD+,_L-lysine_forming)
An15g07110	TRIRE0040758	1e-79	r354	M_SAM + M_HCYS -> M_SAH + M_MET	Homocysteine_S-methyltransferase
An17g00630	TRIRE0123633	0	r355	M_ACCOA + M_HSER <-> M_COA + M_OAHSER	homoserine_O-acetyltransferase
An12g01110	TRIRE0069605	5.5e-131	r356	M_OAHSER + M_CYS <-> M_LLCT + M_AC	Cystathionine_gamma-synthase_
An09g06710	TRIRE0122301	0	r357	M_OAHSER + M_METH <-> M_MET + M_AC	O-acetylhomoserine_(thiol)-lyase
An02g10750	TRIRE0076018	5.4e-171	r358	M_OAHSER + M_H2S -> M_AC + M_HCYS	Cysteine_synthase_(O-acetylhomoserine_sulfhydrylase)
An12g09880	NA	NA	r358	M_OAHSER + M_H2S -> M_AC + M_HCYS	Cysteine_synthase_(O-acetylhomoserine_sulfhydrylase)
An14g00960	NA	NA	r358	M_OAHSER + M_H2S -> M_AC + M_HCYS	Cysteine_synthase_(O-acetylhomoserine_sulfhydrylase)
An15g05170	TRIRE0056350	1.00025e-59	r358	M_OAHSER + M_H2S -> M_AC + M_HCYS	Cysteine_synthase_(O-acetylhomoserine_sulfhydrylase)
An16g07520	TRIRE0122565	1.5e-113	r358	M_OAHSER + M_H2S -> M_AC + M_HCYS	Cysteine_synthase_(O-acetylhomoserine_sulfhydrylase)
An05g00160	TRIRE0081089	5.0003e-172	r359	M_HCYS + M_SER -> M_LLCT + M_H2O	Cystathionine_beta-synthase_
An04g04720	NA	NA	r360	M_LLCT -> M_CYS + M_NH3 + M_OBUT	Cystathionine_gamma-lyase
An16g08720	TRIRE0063919	1e-173	r360	M_LLCT -> M_CYS + M_NH3 + M_OBUT	Cystathionine_gamma-lyase
An14g00930	TRIRE0082547	5e-172	r361	M_LLCT + M_H2O -> M_HCYS + M_PYR + M_NH3	Cystathionine-b-lyase
An04g01750	TRIRE0121820	0	r362	M_HCYS + M_MTHF -> M_THF + M_MET	Methionine_synthase
An02g10660	TRIRE0004475	1e-89	r363	M_MET + M_ATP + M_H2O -> M_PPI + M_PI + M_SAM	S-adenosylmethionine_synthetase
An08g02700	TRIRE0046238	1e-159	r363	M_MET + M_ATP + M_H2O -> M_PPI + M_PI + M_SAM	S-adenosylmethionine_synthetase
An08g07220	TRIRE0074943	7e-119	r364	M_SAM + M_CALH -> M_SAH + M_DPTH	Diphthine_synthase
An08g01960	TRIRE0110171	0	r365	M_SAH + M_H2O -> M_HCYS + M_ADN	Adenosylhomocysteinase_(S-adenosyl-l-homocysteine_hydrolase)
An01g06150	TRIRE0119609	1e-172	r367	M_E4P + M_PEP + M_H2O -> M_PI + M_3DDAH7P	3-deoxy-7-phosphoheptulonate_synthase
An08g06800	NA	NA	r368	M_3DDAH7P -> M_DQT + M_PI	Pentafunctional_arom_polypeptide_(contains:_3-dehydroquinate_synthase,_3-dehydroquinate_dehydratase_(3-dehydroquinase),_shikimate_5-dehydrogenase,_shikimate_kinase,_and_EPSP_synthase)
An08g06810	TRIRE0082516	0	r368	M_3DDAH7P -> M_DQT + M_PI	Pentafunctional_arom_polypeptide_(contains:_3-dehydroquinate_synthase,_3-dehydroquinate_dehydratase_(3-dehydroquinase),_shikimate_5-dehydrogenase,_shikimate_kinase,_and_EPSP_synthase)
An08g06800	NA	NA	r369	M_DQT -> M_DHSK + M_H2O	Catabolic_3-dehydroquinase_(3-dehydroquinate_dehydratase)
An08g06810	TRIRE0082516	0	r369	M_DQT -> M_DHSK + M_H2O	Catabolic_3-dehydroquinase_(3-dehydroquinate_dehydratase)
An03g03710	TRIRE0109687	1.25e-65	r370	M_QT + M_NAD <-> M_DQT + M_NADH	Quinate_5-dehydrogenase
An04g08100	NA	NA	r370	M_QT + M_NAD <-> M_DQT + M_NADH	Quinate_5-dehydrogenase
An03g03710	TRIRE0109687	1.25e-65	r371	M_DHSK + M_NADH -> M_SME + M_NAD	Quinate_5-dehydrogenase
An04g08100	NA	NA	r371	M_DHSK + M_NADH -> M_SME + M_NAD	Quinate_5-dehydrogenase
An08g06800	NA	NA	r372	M_DHSK + M_NADPH -> M_SME + M_NADP	dehydroshikimate_dehydrogenase
An08g06810	TRIRE0082516	0	r372	M_DHSK + M_NADPH -> M_SME + M_NADP	dehydroshikimate_dehydrogenase
An08g06800	NA	NA	r373	M_SME + M_ATP -> M_ADP + M_SME3P	Shikimate_kinase_I,_II
An08g06810	TRIRE0082516	0	r373	M_SME + M_ATP -> M_ADP + M_SME3P	Shikimate_kinase_I,_II
An08g06800	NA	NA	r374	M_SME3P + M_PEP -> M_3PSME + M_PI	3-phosphoshikimate-1-carboxyvinyltransferase
An08g06810	TRIRE0082516	0	r374	M_SME3P + M_PEP -> M_3PSME + M_PI	3-phosphoshikimate-1-carboxyvinyltransferase
NA	NA	NA	r375	M_3PSME -> M_PI + M_CHOR	Chorismate_synthase
An14g06010	TRIRE0120219	3e-94	r376	M_CHOR -> M_PHEN	Chorismate_mutase
An17g02200	TRIRE0080151	7e-59	r377	M_PHEN -> M_CO2 + M_H2O + M_PHPYR	Prephenate_dehydratase
An03g00050	NA	NA	r378	M_PHPYR + M_GLU <-> M_AKG + M_PHE	Phenylalanine:alpha-ketoglutarate_aminotransferase
An03g01120	NA	NA	r378	M_PHPYR + M_GLU <-> M_AKG + M_PHE	Phenylalanine:alpha-ketoglutarate_aminotransferase
An04g05130	TRIRE0074041	0	r378	M_PHPYR + M_GLU <-> M_AKG + M_PHE	Phenylalanine:alpha-ketoglutarate_aminotransferase
An04g06380	TRIRE0005233	1.00002e-175	r378	M_PHPYR + M_GLU <-> M_AKG + M_PHE	Phenylalanine:alpha-ketoglutarate_aminotransferase
An09g02390	NA	NA	r378	M_PHPYR + M_GLU <-> M_AKG + M_PHE	Phenylalanine:alpha-ketoglutarate_aminotransferase
An12g07870	NA	NA	r378	M_PHPYR + M_GLU <-> M_AKG + M_PHE	Phenylalanine:alpha-ketoglutarate_aminotransferase
An16g05570	TRIRE0074725	9.5e-157	r378	M_PHPYR + M_GLU <-> M_AKG + M_PHE	Phenylalanine:alpha-ketoglutarate_aminotransferase
An02g06120	TRIRE0046545	1e-140	r379	M_PHEN + M_NADP -> M_4HPP + M_CO2 + M_NADPH	Prephenate_dehydrogenase_(NADP+)
An03g00050	NA	NA	r380	M_4HPP + M_GLU <-> M_AKG + M_TYR	Aspartate_transaminase
An03g01120	NA	NA	r380	M_4HPP + M_GLU <-> M_AKG + M_TYR	Aspartate_transaminase
An04g05130	TRIRE0074041	0	r380	M_4HPP + M_GLU <-> M_AKG + M_TYR	Aspartate_transaminase
An04g06380	TRIRE0005233	1.00002e-175	r380	M_4HPP + M_GLU <-> M_AKG + M_TYR	Aspartate_transaminase
An09g02390	NA	NA	r380	M_4HPP + M_GLU <-> M_AKG + M_TYR	Aspartate_transaminase
An12g07870	NA	NA	r380	M_4HPP + M_GLU <-> M_AKG + M_TYR	Aspartate_transaminase
An16g05570	TRIRE0074725	9.5e-157	r380	M_4HPP + M_GLU <-> M_AKG + M_TYR	Aspartate_transaminase
An08g06080	TRIRE0067003	0	r381	M_CHOR + M_GLN -> M_GLU + M_PYR + M_AN	Anthranilate_synthase_(trpC)
An01g07260	TRIRE0075414	3e-118	r382	M_AN + M_PRPP -> M_PPI + M_NPRAN	Anthranilate_phosphoribosyl_transferase
An08g06080	TRIRE0067003	0	r383	M_NPRAN -> M_CPAD5P	N-(5'-phosphoribosyl)-anthranilate_isomerase_(trpC)
An08g06080	TRIRE0067003	0	r384	M_CPAD5P -> M_CO2 + M_IGP + M_H2O	Indoleglycerol_phosphate_synthase_(trpC)
An02g02170	TRIRE0051103	0	r385	M_IGP + M_SER -> M_T3P1 + M_TRP + M_H2O	Tryptophan_synthetase
An12g03230	NA	NA	r385	M_IGP + M_SER -> M_T3P1 + M_TRP + M_H2O	Tryptophan_synthetase
An16g02500	NA	NA	r385	M_IGP + M_SER -> M_T3P1 + M_TRP + M_H2O	Tryptophan_synthetase
An02g02290	NA	NA	r412	M_GLU + M_NADH -> M_NAD + M_GLUGSAL + M_H2O	1-pyrroline-5-carboxylate_dehydrogenase
An07g05000	NA	NA	r412	M_GLU + M_NADH -> M_NAD + M_GLUGSAL + M_H2O	1-pyrroline-5-carboxylate_dehydrogenase
An11g06140	TRIRE0082601	0	r412	M_GLU + M_NADH -> M_NAD + M_GLUGSAL + M_H2O	1-pyrroline-5-carboxylate_dehydrogenase
NA	NA	NA	NE4	M_GLUGSAL <-> M_P5C + M_H2O	Non_enzymatic_reaction
An07g05050	NA	NA	r413	M_P5C + M_NADPH <-> M_PRO + M_NADP	Pyrroline-5-carboxylate_reductase
An01g01520	TRIRE0057868	1.501e-45	r413	M_P5C + M_NADPH <-> M_PRO + M_NADP	Pyrroline-5-carboxylate_reductase
An04g02800	TRIRE0002501	3.50001e-109	r413	M_P5C + M_NADPH <-> M_PRO + M_NADP	Pyrroline-5-carboxylate_reductase
An05g00120	TRIRE0073873	3e-140	r414	M_GLU + M_ATP -> M_ADP + M_GLUP	Gamma-glutamyl_kinase,_glutamate_kinase
An01g01530	NA	NA	r415	M_PROm + M_NADm -> M_P5Cm + M_NADHm	Proline_dehydrogenase
An11g06160	TRIRE0054564	5.003e-91	r415	M_PROm + M_NADm -> M_P5Cm + M_NADHm	Proline_dehydrogenase
NA	NA	NA	NE5	M_GLUGSALm <-> M_P5Cm	Non_enzymatic_reaction
An02g02290	NA	NA	r416	M_P5C + M_NAD + M_H2O -> M_GLU + M_NADH	1-pyrroline-5-carboxylate_dehydrogenase
An07g05000	NA	NA	r416	M_P5C + M_NAD + M_H2O -> M_GLU + M_NADH	1-pyrroline-5-carboxylate_dehydrogenase
An11g06140	TRIRE0082601	0	r416	M_P5C + M_NAD + M_H2O -> M_GLU + M_NADH	1-pyrroline-5-carboxylate_dehydrogenase
NA	NA	NA	r417	M_ASP -> M_CO2 + M_bALA	Aspartate_alpha-decarboxylase
An16g00550	NA	NA	r418	M_APROP -> M_ALA + M_NH3	Nitrilase
An01g07510	TRIRE0103960	4e-65	r418	M_APROP -> M_ALA + M_NH3	Nitrilase
An01g12090	NA	NA	r418	M_APROP -> M_ALA + M_NH3	Nitrilase
An06g01960	NA	NA	r418	M_APROP -> M_ALA + M_NH3	Nitrilase
An08g08940	NA	NA	r418	M_APROP -> M_ALA + M_NH3	Nitrilase
An08g10150	TRIRE0104803	1e-113	r418	M_APROP -> M_ALA + M_NH3	Nitrilase
An12g01260	TRIRE0082197	1.0003e-89	r418	M_APROP -> M_ALA + M_NH3	Nitrilase
An16g06210	NA	NA	r418	M_APROP -> M_ALA + M_NH3	Nitrilase
An18g01740	TRIRE0065106	3.5e-109	r418	M_APROP -> M_ALA + M_NH3	Nitrilase
An16g00550	NA	NA	r419	M_ACYBUT -> M_GLU + M_NH3	Nitrilase
An01g07510	TRIRE0103960	4e-65	r419	M_ACYBUT -> M_GLU + M_NH3	Nitrilase
An01g12090	NA	NA	r419	M_ACYBUT -> M_GLU + M_NH3	Nitrilase
An06g01960	NA	NA	r419	M_ACYBUT -> M_GLU + M_NH3	Nitrilase
An08g08940	NA	NA	r419	M_ACYBUT -> M_GLU + M_NH3	Nitrilase
An08g10150	TRIRE0104803	1e-113	r419	M_ACYBUT -> M_GLU + M_NH3	Nitrilase
An12g01260	TRIRE0082197	1.0003e-89	r419	M_ACYBUT -> M_GLU + M_NH3	Nitrilase
An16g06210	NA	NA	r419	M_ACYBUT -> M_GLU + M_NH3	Nitrilase
An18g01740	TRIRE0065106	3.5e-109	r419	M_ACYBUT -> M_GLU + M_NH3	Nitrilase
An08g01270	NA	NA	r420	M_CYS + M_GLU + M_ATP -> M_GC + M_PI + M_ADP	Gamma-glutamylcysteine_synthetase
An01g13620	NA	NA	r421	M_GLY + M_GC + M_ATP -> M_RGT + M_PI + M_ADP	Glutathione_synthetase
An09g03030	TRIRE0104972	4.50002e-125	r421	M_GLY + M_GC + M_ATP -> M_RGT + M_PI + M_ADP	Glutathione_synthetase
An02g02750	TRIRE0073818	0	r422	M_OGT + M_O2 -> M_RGT + M_H2O2	Glutathione_peroxidase
An03g03660	TRIRE0053567	5e-144	r423	M_NADPH + M_OGT -> M_NADP + M_RGT	glutathione-disulfide_reductase
An15g01760	TRIRE0120952	2e-155	r424	M_PRPP + M_GLN + M_H2O -> M_PPI + M_GLU + M_PRAM	Phosphoribosylpyrophosphate_amidotransferase/amidophosphoribosyltransferase
An15g00570	TRIRE0080872	0	r425	M_PRAM + M_ATP + M_GLY <-> M_ADP + M_PI + M_GAR	Glycinamide_ribotide_synthetase_and_aminoimidazole_ribotide_synthetase/phosphoribosylamine-glycine_ligase
An02g02700	TRIRE0120884	9e-45	r426	M_GAR + M_FTHF -> M_THF + M_FGAR	Phosphoribosylglycinamide_formyltransferase
An02g09960	TRIRE0022799	0	r427	M_FGAR + M_ATP + M_GLN + M_H2O -> M_GLU + M_ADP + M_PI + M_FGAM	5'-phosphoribosylformyl_glycinamidine_synthetase
An15g00570	TRIRE0080872	0	r428	M_FGAM + M_ATP -> M_ADP + M_PI + M_AIR	Phosphoribosylformylglycinamide_cyclo-ligase
An01g08090	TRIRE0105832	4.7e-126	r429	M_AIR + M_CO2 <-> M_CAIR	Phosphoribosylaminoimidazole_carboxylase_(Ade2_homolog)
An11g10150	TRIRE0043662	5e-76	r430	M_CAIR + M_ATP + M_ASP -> M_ADP + M_PI + M_SAICAR	Phosphoribosyl_amino_imidazolesuccinocarbozamide_synthetase_(Ade1_homolog)
An02g04020	TRIRE0065179	1e-147	r431	M_SAICAR <-> M_FUM + M_AICAR	5'-phosphoribosyl-4-(N-succinocarboxamide)-5-aminoimidazole_lyase
An04g02060	TRIRE0075506	0	r432	M_AICAR + M_FTHF <-> M_THF + M_PRFICA	5-aminoimidazole-4-carboxamide_ribonucleotide_(AICAR)_transformylase_/_IMP_cyclohydrolase
An04g02060	TRIRE0075506	0	r433	M_PRFICA <-> M_IMP + M_H2O	5-aminoimidazole-4-carboxamide_ribonucleotide_(AICAR)_transformylase_/_IMP_cyclohydrolase
An01g13920	TRIRE0058651	9.5e-123	r434	M_IMP + M_GTP + M_ASP -> M_GDP + M_PI + M_ASUC	Adenylosuccinate_synthetase
An02g04020	TRIRE0065179	1e-147	r435	M_ASUC -> M_FUM + M_AMP	5'-phosphoribosyl-4-(N-succinocarboxamide)-5-aminoimidazole_lyase
An01g04710	TRIRE0081260	3.5e-70	r436	M_ATP + M_AMP <-> M_ADP	Adenylate_kinase
An07g10100	TRIRE0120539	1.5e-102	r436	M_ATP + M_AMP <-> M_ADP	Adenylate_kinase
An04g01080	TRIRE0074047	0	r437	M_ADP + M_RTHIO -> M_DADP + M_OTHIO + M_H2O	Ribonucleotide_reductase
An14g06870	TRIRE0074235	3e-168	r437	M_ADP + M_RTHIO -> M_DADP + M_OTHIO + M_H2O	Ribonucleotide_reductase
An01g04710	TRIRE0081260	3.5e-70	r438	M_DAMP + M_ATP <-> M_DADP + M_ADP	Adenylate_kinase,_dAMP_kinase
An09g05870	TRIRE0047221	2e-73	r439	M_DADP + M_ATP <-> M_DATP + M_ADP	Nucleoside-diphosphate_kinase_
An07g08170	TRIRE0079545	0	r440	M_IMP + M_NAD -> M_NADH + M_XMP	Inosine-5'-monophosphate_dehydrogenase
An02g14520	TRIRE0004152	0	r441	M_XMP + M_ATP + M_GLN + M_H2O -> M_GLU + M_AMP + M_PPI + M_GMP	GMP_synthase
An01g07070	NA	NA	r442	M_GMP + M_ATP <-> M_GDP + M_ADP	Guanylate_kinase
An08g00300	TRIRE0107402	4.5e-60	r442	M_GMP + M_ATP <-> M_GDP + M_ADP	Guanylate_kinase
An09g05870	TRIRE0047221	2e-73	r443	M_GDP + M_ATP <-> M_GTP + M_ADP	Nucleoside-diphosphate_kinase_
An01g04710	TRIRE0081260	3.5e-70	r444	M_GTP + M_AMP <-> M_ADP + M_GDP	Adenylate_kinase
An07g10100	TRIRE0120539	1.5e-102	r444	M_GTP + M_AMP <-> M_ADP + M_GDP	Adenylate_kinase
An04g01080	TRIRE0074047	0	r445	M_GDP + M_RTHIO -> M_DGDP + M_OTHIO + M_H2O	Ribonucleotide_reductase
An14g06870	TRIRE0074235	3e-168	r445	M_GDP + M_RTHIO -> M_DGDP + M_OTHIO + M_H2O	Ribonucleotide_reductase
An09g05870	TRIRE0047221	2e-73	r446	M_DGDP + M_ATP <-> M_DGTP + M_ADP	Nucleoside-diphosphate_kinase_
An01g07070	NA	NA	r447	M_DGDP + M_ADP <-> M_DGMP + M_ATP	Guanylate_kinase
An08g00300	TRIRE0107402	4.5e-60	r447	M_DGDP + M_ADP <-> M_DGMP + M_ATP	Guanylate_kinase
An09g05870	TRIRE0047221	2e-73	r448	M_ITP + M_AMP <-> M_ADP + M_IDP	Adenylate_kinase
NA	NA	NA	r449	M_IDP + M_H2O -> M_IMP + M_PI	Inosine_diphosphatase
An01g07070	NA	NA	r450	M_GMP + M_DATP <-> M_GDP + M_DADP	Guanylate_kinase
An08g00300	TRIRE0107402	4.5e-60	r450	M_GMP + M_DATP <-> M_GDP + M_DADP	Guanylate_kinase
An08g08080	TRIRE0023209	0	r451	M_AMP + M_H2O -> M_PI + M_ADN	5'-nucleotidase_
NA	NA	NA	r452	M_AMP + M_H2O <-> M_AD + M_R5P	AMP_nucleosidase
An08g03980	TRIRE0102555	1e-93	r453	M_ADN + M_H2O -> M_AD + M_RIB	Purine_nucleoside_hydrolase
An12g04800	TRIRE0070960	1.0015e-97	r454	M_ADN + M_H2O -> M_INS + M_NH3	Adenosine_deaminase
An16g02890	TRIRE0069753	2.6e-68	r454	M_ADN + M_H2O -> M_INS + M_NH3	Adenosine_deaminase
An12g04800	TRIRE0070960	1.0015e-97	r455	M_AD + M_H2O -> M_NH3 + M_HYXN	Adenine_deaminase
An16g02890	TRIRE0069753	2.6e-68	r455	M_AD + M_H2O -> M_NH3 + M_HYXN	Adenine_deaminase
An08g08080	TRIRE0023209	0	r456	M_DAMP + M_H2O -> M_DA + M_PI	5'-nucleotidase_
An11g06110	TRIRE0023237	5e-108	r457	M_DA + M_PI <-> M_AD + M_DR1P	Purine_nucleotide_phosphorylase,_xanthosine_phosphorylase
An12g04800	TRIRE0070960	1.0015e-97	r458	M_DA + M_H2O -> M_DIN + M_NH3	Adenine_deaminase/adenosine_deaminase
An16g02890	TRIRE0069753	2.6e-68	r458	M_DA + M_H2O -> M_DIN + M_NH3	Adenine_deaminase/adenosine_deaminase
An11g06110	TRIRE0023237	5e-108	r459	M_DIN + M_PI <-> M_HYXN + M_DR1P	Purine_nucleotide_phosphorylase,_xanthosine_phosphorylase
An08g08080	TRIRE0023209	0	r460	M_IMP + M_H2O -> M_PI + M_INS	5'-nucleotidase_
An08g03980	TRIRE0102555	1e-93	r461	M_IMP + M_H2O -> M_HYXN + M_R5P	purine_nucleosidase
An11g06110	TRIRE0023237	5e-108	r462	M_INS + M_PI -> M_HYXN + M_R1P	Purine_nucleotide_phosphorylase,_xanthosine_phosphorylase
An08g03980	TRIRE0102555	1e-93	r463	M_INS + M_H2O -> M_HYXN + M_RIB	Purine_nucleosidase/purine_nucleoside_hydrolase
An03g01530	NA	NA	r464	M_HYXN + M_NAD + M_H2O <-> M_XAN + M_NADH	Xanthine_dehydrogenase
An08g08080	TRIRE0023209	0	r465	M_GMP + M_H2O -> M_PI + M_GSN	5'-nucleotidase_
An08g03980	TRIRE0102555	1e-93	r466	M_GSN + M_PI <-> M_GN + M_R5P	purine_nucleosidase
An08g03980	TRIRE0102555	1e-93	r467	M_GSN + M_H2O -> M_GN + M_RIB	Purine_nucleosidase/purine_nucleoside_hydrolase
An11g01070	TRIRE0050583	1e-112	r468	M_GN + M_H2O <-> M_XAN + M_NH3	Guanine_aminohydrolase
An14g01140	TRIRE0048792	1.2e-106	r468	M_GN + M_H2O <-> M_XAN + M_NH3	Guanine_aminohydrolase
An08g08080	TRIRE0023209	0	r469	M_DGMP + M_H2O -> M_DG + M_PI	5'-nucleotidase_
An11g06110	TRIRE0023237	5e-108	r470	M_DG + M_PI <-> M_GN + M_DR1P	Purine_nucleotide_phosphorylase,_xanthosine_phosphorylase
An08g08080	TRIRE0023209	0	r471	M_XMP + M_H2O -> M_PI + M_XTSINE	5'-nucleotidase_
An11g06110	TRIRE0023237	5e-108	r472	M_PI + M_XTSINE <-> M_XAN + M_R1P	Purine_nucleotide_phosphorylase,_xanthosine_phosphorylase
An03g01530	NA	NA	r473	M_XAN + M_NAD + M_H2O <-> M_URIC + M_NADH	Xanthine_dehydrogenase_(purine_hydroxylase_I)
An02g06030	TRIRE0076381	2.5e-123	r474	M_URIC + M_O2 + M_H2O <-> M_HIUR + M_H2O2	Uricase
An03g02330	NA	NA	r474	M_URIC + M_O2 + M_H2O <-> M_HIUR + M_H2O2	Uricase
NA	NA	NA	r475	M_HIUR + M_H2O -> M_ATN + M_CO2	Hydroxyisourate_hydrolase_+_spontaneous_conversion
An14g03370	TRIRE0123795	5e-164	r476	M_ATN + M_H2O <-> M_ATT	Allantoinase
An02g08520	NA	NA	r477	M_ATT + M_H2O <-> M_UGC + M_UREA	Allantoicase
An16g08100	NA	NA	r478	M_UGC + M_H2O -> M_GLX + M_NH3 + M_CO2	Ureidoglycolate_hydrolase
An16g04960	NA	NA	r479	M_GLN + M_ATP + M_CO2 + M_H2O -> M_GLU + M_CAP + M_ADP + M_PI	Carbamoyl-phosphate_synthetase,_aspartate_transcarbamylase,_and_glutamine_amidotransferase
An16g04970	TRIRE0108459	0	r479	M_GLN + M_ATP + M_CO2 + M_H2O -> M_GLU + M_CAP + M_ADP + M_PI	Carbamoyl-phosphate_synthetase,_aspartate_transcarbamylase,_and_glutamine_amidotransferase
An17g00820	TRIRE0122226	0	r479	M_GLN + M_ATP + M_CO2 + M_H2O -> M_GLU + M_CAP + M_ADP + M_PI	Carbamoyl-phosphate_synthetase,_aspartate_transcarbamylase,_and_glutamine_amidotransferase
An08g07420	TRIRE0055928	0	r480	M_CAP + M_ASP -> M_CAASP + M_PI	Aspartate-carbamoyltransferase
An01g10650	TRIRE0110899	2e-88	r481	M_CAASP <-> M_DOROA + M_H2O	Dihydroorotase
An08g07420	TRIRE0055928	0	r481	M_CAASP <-> M_DOROA + M_H2O	Dihydroorotase
An02g02910	TRIRE0075226	5e-124	r482	M_DOROA + M_O2 -> M_H2O2 + M_OROA	Dihydroorotate_dehydrogenase
An04g08330	TRIRE0021435	7e-47	r483	M_OROA + M_PRPP <-> M_PPI + M_OMP	Orotate_phosphoribosyltransferase_1
An12g03570	TRIRE0074020	1.45e-31	r484	M_OMP -> M_CO2 + M_UMP	Orotidine-5'-phosphate_decarboxylase_(pyrA)
An13g00440	TRIRE0076551	3.5e-70	r485	M_ADP + M_UDP <-> M_ATP + M_UMP	Cytidylate_kinase
An01g04710	TRIRE0081260	3.5e-70	r486	M_UTP + M_AMP <-> M_UDP + M_ADP	Adenylate_kinase
An07g10100	TRIRE0120539	1.5e-102	r486	M_UTP + M_AMP <-> M_UDP + M_ADP	Adenylate_kinase
An09g05870	TRIRE0047221	2e-73	r487	M_UDP + M_ATP <-> M_UTP + M_ADP	Nucleoside-diphosphate_kinase_
An03g01310	TRIRE0123457	1e-173	r488	M_UTP + M_GLN + M_ATP + M_H2O -> M_GLU + M_CTP + M_ADP + M_PI	CTP_synthase
An03g01310	TRIRE0123457	1e-173	r489	M_ATP + M_UTP + M_NH3 -> M_ADP + M_PI + M_CTP	CTP_synthase
An09g05870	TRIRE0047221	2e-73	r490	M_CTP + M_ADP <-> M_CDP + M_ATP	Nucleoside-diphosphate_kinase_
An01g04710	TRIRE0081260	3.5e-70	r491	M_CTP + M_AMP <-> M_CDP + M_ADP	Adenylate_kinase
An07g10100	TRIRE0120539	1.5e-102	r491	M_CTP + M_AMP <-> M_CDP + M_ADP	Adenylate_kinase
An13g00440	TRIRE0076551	3.5e-70	r492	M_ADP + M_CDP <-> M_CMP + M_ATP	Cytidylate_kinase
An04g01080	TRIRE0074047	0	r493	M_CDP + M_RTHIO -> M_DCDP + M_OTHIO + M_H2O	Ribonucleotide_reductase,_small_subunit_(alt),_beta_chain
An14g06870	TRIRE0074235	3e-168	r493	M_CDP + M_RTHIO -> M_DCDP + M_OTHIO + M_H2O	Ribonucleotide_reductase,_small_subunit_(alt),_beta_chain
An04g01080	TRIRE0074047	0	r494	M_UDP + M_RTHIO -> M_OTHIO + M_DUDP + M_H2O	Ribonucleotide_reductase,_small_subunit_(alt),_beta_chain
An14g06870	TRIRE0074235	3e-168	r494	M_UDP + M_RTHIO -> M_OTHIO + M_DUDP + M_H2O	Ribonucleotide_reductase,_small_subunit_(alt),_beta_chain
An14g00570	TRIRE0004622	2e-121	r495	M_DUMP + M_METTHF -> M_DHF + M_DTMP	Thymidylate_synthase
An09g05870	TRIRE0047221	2e-73	r496	M_DCDP + M_ATP <-> M_DCTP + M_ADP	Nucleoside-diphosphate_kinase_
An13g00440	TRIRE0076551	3.5e-70	r497	M_DCMP + M_ATP <-> M_ADP + M_DCDP	Nucleoside-phosphate_kinase/ATP:UMP-CMP_phosphotransferase/cytidylate_kinase
An09g05870	TRIRE0047221	2e-73	r498	M_DUDP + M_ATP <-> M_DUTP + M_ADP	Nucleoside-diphosphate_kinase_
An09g05840	TRIRE0077266	2e-47	r499	M_DUMP + M_ATP <-> M_DUDP + M_ADP	Uridylate_kinase
An09g05840	TRIRE0077266	2e-47	r500	M_DTMP + M_ATP <-> M_ADP + M_DTDP	dTMP_kinase/thymidylate_kinase
An09g05870	TRIRE0047221	2e-73	r501	M_DTDP + M_ATP <-> M_DTTP + M_ADP	Nucleoside-diphosphate_kinase_
An11g09320	TRIRE0075056	2.00001e-132	r502	M_URI + M_GTP -> M_UMP + M_GDP	Uridine_kinase
An11g09320	TRIRE0075056	2.00001e-132	r503	M_URI + M_ATP -> M_ADP + M_UMP	Uridine_kinase
An11g09320	TRIRE0075056	2.00001e-132	r504	M_CYTD + M_GTP -> M_GDP + M_CMP	Uridine_kinase
An12g09660	NA	NA	r505	M_URA + M_PRPP -> M_UMP + M_PPI	UPRTase,_uracil_phosphoribosyltransferase_(furA)
An12g09670	NA	NA	r505	M_URA + M_PRPP -> M_UMP + M_PPI	UPRTase,_uracil_phosphoribosyltransferase_(furA)
An15g06580	TRIRE0120983	3e-65	r505	M_URA + M_PRPP -> M_UMP + M_PPI	UPRTase,_uracil_phosphoribosyltransferase_(furA)
An17g02370	TRIRE0022945	6e-97	r505	M_URA + M_PRPP -> M_UMP + M_PPI	UPRTase,_uracil_phosphoribosyltransferase_(furA)
An01g05040	TRIRE0075529	1.01e-57	r506	M_DUTP + M_H2O -> M_PPI + M_DUMP	dUTP_pyrophosphatase_(dUTPase)
An02g02910	TRIRE0075226	5e-124	r507	M_DOROA + M_Qm -> M_QH2m + M_OROA	Dihydroorotate_dehydrogenase
An12g02850	NA	NA	r508	M_OTHIO + M_NADPH -> M_NADP + M_RTHIO	Thioredoxin_reductase
An12g02850	NA	NA	r509	M_OTHIOm + M_NADPHm -> M_NADPm + M_RTHIOm	Thioredoxin_reductase
An08g08080	TRIRE0023209	0	r510	M_UMP + M_H2O -> M_PI + M_URI	5'-nucleotidase_
An18g04340	TRIRE0021663	2.5e-90	r511	M_URI + M_H2O -> M_URA + M_RIB	Uridine_hydrolase
An08g08080	TRIRE0023209	0	r512	M_CMP + M_H2O -> M_CYTD + M_PI	5'-nucleotidase_
An03g06870	TRIRE0042825	1e-29	r513	M_CYTD + M_H2O -> M_URI + M_NH3	Cytidine_deaminase
NA	NA	NA	r514	M_CMP + M_H2O -> M_CYTS + M_R5P	CMP_glycosylase
An01g04260	NA	NA	r515	M_CYTS + M_H2O -> M_URA + M_NH3	Cytosine_deaminase
An08g08080	TRIRE0023209	0	r516	M_DCMP + M_H2O -> M_DC + M_PI	5'-nucleotidase_
An03g06870	TRIRE0042825	1e-29	r517	M_DC + M_H2O -> M_NH3 + M_DU	Deoxycytidine_deaminase
An08g08080	TRIRE0023209	0	r518	M_DUMP + M_H2O -> M_DU + M_PI	5'-nucleotidase_
An11g06110	TRIRE0023237	5e-108	r519	M_URA + M_DR1P -> M_DU + M_PI	Purine-nucleoside_phosphorylase
An08g08080	TRIRE0023209	0	r520	M_DTMP + M_H2O -> M_DT + M_PI	5'-nucleotidase_
An11g06110	TRIRE0023237	5e-108	r521	M_THY + M_DR1P -> M_DT + M_PI	Purine-nucleoside_phosphorylase
An14g00280	TRIRE0061219	1.5e-79	r522	M_HYXN + M_PRPP -> M_PPI + M_IMP	Hypoxanthine_phosphoribosyltransferase
An14g00280	TRIRE0061219	1.5e-79	r523	M_GN + M_PRPP -> M_PPI + M_GMP	Hypoxanthine_phosphoribosyltransferase
An12g00320	TRIRE0079373	3.5e-55	r524	M_AD + M_PRPP -> M_PPI + M_AMP	Adenine_phosphoribosyltransferase
An14g00280	TRIRE0061219	1.5e-79	r525	M_XAN + M_PRPP -> M_XMP + M_PPI	Xanthine-guanine_phosphoribosyltransferase
NA	NA	NA	r526	M_PRPP + M_H2O -> M_PRCP + M_PI	Non_Enz
NA	NA	NA	r527	M_PRCP + M_H2O -> M_R1P + M_PI	Non_Enz
NA	NA	NA	r528	M_AD + M_R1P -> M_PI + M_ADN	Purine_nucleotide_phosphorylase,_xanthosine_phosphorylase
NA	NA	NA	r529	M_GN + M_R1P -> M_PI + M_GSN	Purine_nucleotide_phosphorylase,_xanthosine_phosphorylase
An17g01330	NA	NA	r531	M_ADN + M_ATP -> M_AMP + M_ADP	Adenosine_kinase
NA	NA	NA	r532	M_INS + M_ATP -> M_IMP + M_ADP	Inosine_kinase
NA	NA	NA	r533	M_GSN + M_ATP -> M_GMP + M_ADP	Inosine_kinase
An11g01520	TRIRE0049183	0	r534	M_ATP -> M_cAMP + M_PPI	Adenylate_cyclase
An01g04450	TRIRE0102655	4e-135	r535	M_cAMP -> M_AMP	3',5'-cyclic-nucleotide_phosphodiesterase
An01g13010	TRIRE0003873	4.2e-89	r535	M_cAMP -> M_AMP	3',5'-cyclic-nucleotide_phosphodiesterase
An01g04450	TRIRE0102655	4e-135	r536	M_cdAMP -> M_DAMP	3',5'-cyclic-nucleotide_phosphodiesterase
An01g13010	TRIRE0003873	4.2e-89	r536	M_cdAMP -> M_DAMP	3',5'-cyclic-nucleotide_phosphodiesterase
An01g04450	TRIRE0102655	4e-135	r537	M_cIMP -> M_IMP	3',5'-cyclic-nucleotide_phosphodiesterase
An01g13010	TRIRE0003873	4.2e-89	r537	M_cIMP -> M_IMP	3',5'-cyclic-nucleotide_phosphodiesterase
An01g04450	TRIRE0102655	4e-135	r538	M_cGMP -> M_GMP	3',5'-cyclic-nucleotide_phosphodiesterase,_low_affinity
An01g13010	TRIRE0003873	4.2e-89	r538	M_cGMP -> M_GMP	3',5'-cyclic-nucleotide_phosphodiesterase,_low_affinity
An01g04450	TRIRE0102655	4e-135	r539	M_cCMP -> M_CMP	3',5'-cyclic-nucleotide_phosphodiesterase,_low_affinity
An01g13010	TRIRE0003873	4.2e-89	r539	M_cCMP -> M_CMP	3',5'-cyclic-nucleotide_phosphodiesterase,_low_affinity
An01g04450	TRIRE0102655	4e-135	r540	M_cAMPe -> M_AMPe	3',5'-cyclic-nucleotide_phosphodiesterase
An01g13010	TRIRE0003873	4.2e-89	r540	M_cAMPe -> M_AMPe	3',5'-cyclic-nucleotide_phosphodiesterase
An01g04710	TRIRE0081260	3.5e-70	r541	M_ATPm + M_AMPm <-> M_ADPm	Adenylate_kinase
An07g10100	TRIRE0120539	1.5e-102	r541	M_ATPm + M_AMPm <-> M_ADPm	Adenylate_kinase
An01g04710	TRIRE0081260	3.5e-70	r542	M_GTPm + M_AMPm <-> M_ADPm + M_GDPm	Adenylate_kinase
An07g10100	TRIRE0120539	1.5e-102	r542	M_GTPm + M_AMPm <-> M_ADPm + M_GDPm	Adenylate_kinase
An01g04710	TRIRE0081260	3.5e-70	r543	M_ITPm + M_AMPm <-> M_ADPm + M_IDPm	Adenylate_kinase
An07g10100	TRIRE0120539	1.5e-102	r543	M_ITPm + M_AMPm <-> M_ADPm + M_IDPm	Adenylate_kinase
NA	NA	NA	r544	M_ASP + M_O2 -> M_IMASP + M_H2O2	L-aminoacid_oxidase
NA	NA	NA	r1267	M_IMASP + M_T3P1 <-> M_QUIN + M_H2O + M_PI	quinolinate_synthetase,_NadA
An11g10910	TRIRE0065411	3.005e-80	r545	M_QUIN + M_PRPP -> M_NAMN + M_PPI + M_CO2	Nicotinate_mononucleotide_pyrophosphorylase
An07g08360	TRIRE0053815	5.001e-51	r546	M_NICD + M_H2O <-> M_NICA + M_NH3	nicotinamidase
An12g00760	TRIRE0122641	5.00002e-151	r547	M_NICA + M_PRPP -> M_NAMN + M_PPI	Nicotinate_phosphoribosyltransferase
An11g06610	TRIRE0031551	9.5e-56	r548	M_ATP + M_NAMN -> M_PPI + M_DMNAD	Nicotinamide-nucleotide_adenylyltransferase
An09g05660	TRIRE0054071	0	r549	M_ATP + M_DMNAD + M_GLN + M_H2O <-> M_AMP + M_PPI + M_NAD + M_GLU	NAD_synthetase
An03g05090	TRIRE0075551	1.5e-166	r550	M_ATP + M_NAD -> M_ADP + M_NADP	NAD_kinase
An14g06430	TRIRE0073513	2e-130	r550	M_ATP + M_NAD -> M_ADP + M_NADP	NAD_kinase
NA	NA	NA	r551	M_NADP + M_H2O -> M_NAD + M_PI	NADPH_phosphatase
NA	NA	NA	r552	M_NAD + M_H2O -> M_NAMR + M_ADP	acid_phosphatase
NA	NA	NA	r553	M_NAD + M_H2O -> M_ADPR + M_NICD	NAD-glycohydrolase
An09g05670	TRIRE0080122	5.001e-83	r554	M_NAD + M_H2O -> M_AMP + M_NMN	NAD_pyrophosphatase
An08g08080	TRIRE0023209	0	r555	M_NMN + M_H2O -> M_NAMR + M_PI	5'-nucleotidase
NA	NA	NA	r556	M_NAMR + M_H2O -> M_NAR + M_NH3	nicotinate_nucleotide_amidase
NA	NA	NA	r557	M_NMN + M_H2O <-> M_R5P + M_NICD	NMN_nucleosidase
An08g08080	TRIRE0023209	0	r558	M_NAMN + M_H2O -> M_NAR + M_PI	5'-nucleotidase
An16g00550	NA	NA	r1213	M_3CPYRD + M_H2O -> M_NICA + M_NH3	benzonitrilase
An01g07510	TRIRE0103960	4e-65	r1213	M_3CPYRD + M_H2O -> M_NICA + M_NH3	benzonitrilase
An01g12090	NA	NA	r1213	M_3CPYRD + M_H2O -> M_NICA + M_NH3	benzonitrilase
An06g01960	NA	NA	r1213	M_3CPYRD + M_H2O -> M_NICA + M_NH3	benzonitrilase
An08g08940	NA	NA	r1213	M_3CPYRD + M_H2O -> M_NICA + M_NH3	benzonitrilase
An08g10150	TRIRE0104803	1e-113	r1213	M_3CPYRD + M_H2O -> M_NICA + M_NH3	benzonitrilase
An12g01260	TRIRE0082197	1.0003e-89	r1213	M_3CPYRD + M_H2O -> M_NICA + M_NH3	benzonitrilase
An16g06210	NA	NA	r1213	M_3CPYRD + M_H2O -> M_NICA + M_NH3	benzonitrilase
An18g01740	TRIRE0065106	3.5e-109	r1213	M_3CPYRD + M_H2O -> M_NICA + M_NH3	benzonitrilase
An12g04020	TRIRE0081110	0	r559	M_CBCCP + M_ACCOA <-> M_BCCP + M_MALCOA	Acetyl-CoA_carboxylase_(ACC)_/_biotin_carboxylase_
An12g04020	TRIRE0081110	0	r560	M_ATP + M_BCCP + M_CO2 + M_H2O <-> M_ADP + M_PI + M_CBCCP	Biotin_carboxylase
An04g00040	NA	NA	r561	M_MALCOA + M_ACP <-> M_MALACP + M_COA	Malonyl_transferase
An12g01990	NA	NA	r562	M_ACCOA + M_ACP <-> M_ACACP + M_COA	[ACP]acetyltransferase
An02g14220	TRIRE0120712	2.5e-153	r563	M_ACACP + M_MALACP -> M_AACACP + M_CO2 + M_ACP	3-oxoacyl-[acyl-carrier-protein]_synthase
An14g01760	NA	NA	r563	M_ACACP + M_MALACP -> M_AACACP + M_CO2 + M_ACP	3-oxoacyl-[acyl-carrier-protein]_synthase
An01g12400	TRIRE0046936	2e-94	r564	M_AACACP + M_NADPH <-> M_C4HACP + M_NADP	3-oxoacyl-[acyl-carrier-protein]_reductase
An03g02840	NA	NA	r564	M_AACACP + M_NADPH <-> M_C4HACP + M_NADP	3-oxoacyl-[acyl-carrier-protein]_reductase
An05g02050	NA	NA	r564	M_AACACP + M_NADPH <-> M_C4HACP + M_NADP	3-oxoacyl-[acyl-carrier-protein]_reductase
An06g02000	NA	NA	r564	M_AACACP + M_NADPH <-> M_C4HACP + M_NADP	3-oxoacyl-[acyl-carrier-protein]_reductase
An08g01930	TRIRE0022771	2e-61	r564	M_AACACP + M_NADPH <-> M_C4HACP + M_NADP	3-oxoacyl-[acyl-carrier-protein]_reductase
An11g00760	NA	NA	r564	M_AACACP + M_NADPH <-> M_C4HACP + M_NADP	3-oxoacyl-[acyl-carrier-protein]_reductase
An12g02320	NA	NA	r564	M_AACACP + M_NADPH <-> M_C4HACP + M_NADP	3-oxoacyl-[acyl-carrier-protein]_reductase
An12g05100	NA	NA	r564	M_AACACP + M_NADPH <-> M_C4HACP + M_NADP	3-oxoacyl-[acyl-carrier-protein]_reductase
An13g01130	TRIRE0106516	1e-93	r564	M_AACACP + M_NADPH <-> M_C4HACP + M_NADP	3-oxoacyl-[acyl-carrier-protein]_reductase
An14g01270	TRIRE0059196	5.5e-81	r564	M_AACACP + M_NADPH <-> M_C4HACP + M_NADP	3-oxoacyl-[acyl-carrier-protein]_reductase
An14g06740	NA	NA	r564	M_AACACP + M_NADPH <-> M_C4HACP + M_NADP	3-oxoacyl-[acyl-carrier-protein]_reductase
An18g00290	NA	NA	r564	M_AACACP + M_NADPH <-> M_C4HACP + M_NADP	3-oxoacyl-[acyl-carrier-protein]_reductase
An08g10930	NA	NA	r565	M_C4HACP <-> M_C4DACP + M_H2O	Fatty-acid_synthase
An09g02010	NA	NA	r565	M_C4HACP <-> M_C4DACP + M_H2O	Fatty-acid_synthase
An12g01980	NA	NA	r565	M_C4HACP <-> M_C4DACP + M_H2O	Fatty-acid_synthase
An07g03290	TRIRE0122774	3.05e-123	r566	M_C4DACP + M_NADPH <-> M_C40ACP + M_NADP	Enoyl-ACP_reductase
An16g05340	TRIRE0120110	2.505e-151	r566	M_C4DACP + M_NADPH <-> M_C40ACP + M_NADP	Enoyl-ACP_reductase
An04g02300	TRIRE0060490	3.00005e-110	r566	M_C4DACP + M_NADPH <-> M_C40ACP + M_NADP	Enoyl-ACP_reductase
An02g14220	TRIRE0120712	2.5e-153	r568	M_C40ACP + M_MALACP -> M_C6OACP + M_CO2 + M_ACP	3-oxoacyl-[acyl-carrier-protein]_synthase
An14g01760	NA	NA	r568	M_C40ACP + M_MALACP -> M_C6OACP + M_CO2 + M_ACP	3-oxoacyl-[acyl-carrier-protein]_synthase
An01g12400	TRIRE0046936	2e-94	r569	M_C6OACP + M_NADPH <-> M_C6HACP + M_NADP	3-oxoacyl-[acyl-carrier-protein]_reductase
An03g02840	NA	NA	r569	M_C6OACP + M_NADPH <-> M_C6HACP + M_NADP	3-oxoacyl-[acyl-carrier-protein]_reductase
An05g02050	NA	NA	r569	M_C6OACP + M_NADPH <-> M_C6HACP + M_NADP	3-oxoacyl-[acyl-carrier-protein]_reductase
An06g02000	NA	NA	r569	M_C6OACP + M_NADPH <-> M_C6HACP + M_NADP	3-oxoacyl-[acyl-carrier-protein]_reductase
An08g01930	TRIRE0022771	2e-61	r569	M_C6OACP + M_NADPH <-> M_C6HACP + M_NADP	3-oxoacyl-[acyl-carrier-protein]_reductase
An11g00760	NA	NA	r569	M_C6OACP + M_NADPH <-> M_C6HACP + M_NADP	3-oxoacyl-[acyl-carrier-protein]_reductase
An12g02320	NA	NA	r569	M_C6OACP + M_NADPH <-> M_C6HACP + M_NADP	3-oxoacyl-[acyl-carrier-protein]_reductase
An12g05100	NA	NA	r569	M_C6OACP + M_NADPH <-> M_C6HACP + M_NADP	3-oxoacyl-[acyl-carrier-protein]_reductase
An13g01130	TRIRE0106516	1e-93	r569	M_C6OACP + M_NADPH <-> M_C6HACP + M_NADP	3-oxoacyl-[acyl-carrier-protein]_reductase
An14g01270	TRIRE0059196	5.5e-81	r569	M_C6OACP + M_NADPH <-> M_C6HACP + M_NADP	3-oxoacyl-[acyl-carrier-protein]_reductase
An14g06740	NA	NA	r569	M_C6OACP + M_NADPH <-> M_C6HACP + M_NADP	3-oxoacyl-[acyl-carrier-protein]_reductase
An18g00290	NA	NA	r569	M_C6OACP + M_NADPH <-> M_C6HACP + M_NADP	3-oxoacyl-[acyl-carrier-protein]_reductase
An08g10930	NA	NA	r570	M_C6HACP <-> M_C6DACP + M_H2O	Fatty-acid_synthase
An09g02010	NA	NA	r570	M_C6HACP <-> M_C6DACP + M_H2O	Fatty-acid_synthase
An12g01980	NA	NA	r570	M_C6HACP <-> M_C6DACP + M_H2O	Fatty-acid_synthase
An07g03290	TRIRE0122774	3.05e-123	r571	M_C6DACP + M_NADPH <-> M_C60ACP + M_NADP	Enoyl-ACP_reductase
An16g05340	TRIRE0120110	2.505e-151	r571	M_C6DACP + M_NADPH <-> M_C60ACP + M_NADP	Enoyl-ACP_reductase
An04g02300	TRIRE0060490	3.00005e-110	r571	M_C6DACP + M_NADPH <-> M_C60ACP + M_NADP	Enoyl-ACP_reductase
An02g14220	TRIRE0120712	2.5e-153	r573	M_C60ACP + M_MALACP -> M_C8OACP + M_CO2 + M_ACP	3-oxoacyl-[acyl-carrier-protein]_synthase
An14g01760	NA	NA	r573	M_C60ACP + M_MALACP -> M_C8OACP + M_CO2 + M_ACP	3-oxoacyl-[acyl-carrier-protein]_synthase
An01g12400	TRIRE0046936	2e-94	r574	M_C8OACP + M_NADPH <-> M_C8HACP + M_NADP	3-oxoacyl-[acyl-carrier-protein]_reductase
An03g02840	NA	NA	r574	M_C8OACP + M_NADPH <-> M_C8HACP + M_NADP	3-oxoacyl-[acyl-carrier-protein]_reductase
An05g02050	NA	NA	r574	M_C8OACP + M_NADPH <-> M_C8HACP + M_NADP	3-oxoacyl-[acyl-carrier-protein]_reductase
An06g02000	NA	NA	r574	M_C8OACP + M_NADPH <-> M_C8HACP + M_NADP	3-oxoacyl-[acyl-carrier-protein]_reductase
An08g01930	TRIRE0022771	2e-61	r574	M_C8OACP + M_NADPH <-> M_C8HACP + M_NADP	3-oxoacyl-[acyl-carrier-protein]_reductase
An11g00760	NA	NA	r574	M_C8OACP + M_NADPH <-> M_C8HACP + M_NADP	3-oxoacyl-[acyl-carrier-protein]_reductase
An12g02320	NA	NA	r574	M_C8OACP + M_NADPH <-> M_C8HACP + M_NADP	3-oxoacyl-[acyl-carrier-protein]_reductase
An12g05100	NA	NA	r574	M_C8OACP + M_NADPH <-> M_C8HACP + M_NADP	3-oxoacyl-[acyl-carrier-protein]_reductase
An13g01130	TRIRE0106516	1e-93	r574	M_C8OACP + M_NADPH <-> M_C8HACP + M_NADP	3-oxoacyl-[acyl-carrier-protein]_reductase
An14g01270	TRIRE0059196	5.5e-81	r574	M_C8OACP + M_NADPH <-> M_C8HACP + M_NADP	3-oxoacyl-[acyl-carrier-protein]_reductase
An14g06740	NA	NA	r574	M_C8OACP + M_NADPH <-> M_C8HACP + M_NADP	3-oxoacyl-[acyl-carrier-protein]_reductase
An18g00290	NA	NA	r574	M_C8OACP + M_NADPH <-> M_C8HACP + M_NADP	3-oxoacyl-[acyl-carrier-protein]_reductase
An08g10930	NA	NA	r575	M_C8HACP <-> M_C8DACP + M_H2O	Fatty-acid_synthase
An09g02010	NA	NA	r575	M_C8HACP <-> M_C8DACP + M_H2O	Fatty-acid_synthase
An12g01980	NA	NA	r575	M_C8HACP <-> M_C8DACP + M_H2O	Fatty-acid_synthase
An07g03290	TRIRE0122774	3.05e-123	r576	M_C8DACP + M_NADPH <-> M_C80ACP + M_NADP	Enoyl-ACP_reductase
An16g05340	TRIRE0120110	2.505e-151	r576	M_C8DACP + M_NADPH <-> M_C80ACP + M_NADP	Enoyl-ACP_reductase
An04g02300	TRIRE0060490	3.00005e-110	r576	M_C8DACP + M_NADPH <-> M_C80ACP + M_NADP	Enoyl-ACP_reductase
An02g14220	TRIRE0120712	2.5e-153	r578	M_C80ACP + M_MALACP -> M_C10OACP + M_CO2 + M_ACP	3-oxoacyl-[acyl-carrier-protein]_synthase
An14g01760	NA	NA	r578	M_C80ACP + M_MALACP -> M_C10OACP + M_CO2 + M_ACP	3-oxoacyl-[acyl-carrier-protein]_synthase
An01g12400	TRIRE0046936	2e-94	r579	M_C10OACP + M_NADPH <-> M_C10HACP + M_NADP	3-oxoacyl-[acyl-carrier-protein]_reductase
An03g02840	NA	NA	r579	M_C10OACP + M_NADPH <-> M_C10HACP + M_NADP	3-oxoacyl-[acyl-carrier-protein]_reductase
An05g02050	NA	NA	r579	M_C10OACP + M_NADPH <-> M_C10HACP + M_NADP	3-oxoacyl-[acyl-carrier-protein]_reductase
An06g02000	NA	NA	r579	M_C10OACP + M_NADPH <-> M_C10HACP + M_NADP	3-oxoacyl-[acyl-carrier-protein]_reductase
An08g01930	TRIRE0022771	2e-61	r579	M_C10OACP + M_NADPH <-> M_C10HACP + M_NADP	3-oxoacyl-[acyl-carrier-protein]_reductase
An11g00760	NA	NA	r579	M_C10OACP + M_NADPH <-> M_C10HACP + M_NADP	3-oxoacyl-[acyl-carrier-protein]_reductase
An12g02320	NA	NA	r579	M_C10OACP + M_NADPH <-> M_C10HACP + M_NADP	3-oxoacyl-[acyl-carrier-protein]_reductase
An12g05100	NA	NA	r579	M_C10OACP + M_NADPH <-> M_C10HACP + M_NADP	3-oxoacyl-[acyl-carrier-protein]_reductase
An13g01130	TRIRE0106516	1e-93	r579	M_C10OACP + M_NADPH <-> M_C10HACP + M_NADP	3-oxoacyl-[acyl-carrier-protein]_reductase
An14g01270	TRIRE0059196	5.5e-81	r579	M_C10OACP + M_NADPH <-> M_C10HACP + M_NADP	3-oxoacyl-[acyl-carrier-protein]_reductase
An14g06740	NA	NA	r579	M_C10OACP + M_NADPH <-> M_C10HACP + M_NADP	3-oxoacyl-[acyl-carrier-protein]_reductase
An18g00290	NA	NA	r579	M_C10OACP + M_NADPH <-> M_C10HACP + M_NADP	3-oxoacyl-[acyl-carrier-protein]_reductase
An08g10930	NA	NA	r580	M_C10HACP <-> M_C10DACP + M_H2O	Fatty-acid_synthase
An09g02010	NA	NA	r580	M_C10HACP <-> M_C10DACP + M_H2O	Fatty-acid_synthase
An12g01980	NA	NA	r580	M_C10HACP <-> M_C10DACP + M_H2O	Fatty-acid_synthase
An07g03290	TRIRE0122774	3.05e-123	r581	M_C10DACP + M_NADPH <-> M_C100ACP + M_NADP	Enoyl-ACP_reductase
An16g05340	TRIRE0120110	2.505e-151	r581	M_C10DACP + M_NADPH <-> M_C100ACP + M_NADP	Enoyl-ACP_reductase
An04g02300	TRIRE0060490	3.00005e-110	r581	M_C10DACP + M_NADPH <-> M_C100ACP + M_NADP	Enoyl-ACP_reductase
An02g14220	TRIRE0120712	2.5e-153	r583	M_C100ACP + M_MALACP -> M_C12OACP + M_CO2 + M_ACP	3-oxoacyl-[acyl-carrier-protein]_synthase
An14g01760	NA	NA	r583	M_C100ACP + M_MALACP -> M_C12OACP + M_CO2 + M_ACP	3-oxoacyl-[acyl-carrier-protein]_synthase
An01g12400	TRIRE0046936	2e-94	r584	M_C12OACP + M_NADPH <-> M_C12HACP + M_NADP	3-oxoacyl-[acyl-carrier-protein]_reductase
An03g02840	NA	NA	r584	M_C12OACP + M_NADPH <-> M_C12HACP + M_NADP	3-oxoacyl-[acyl-carrier-protein]_reductase
An05g02050	NA	NA	r584	M_C12OACP + M_NADPH <-> M_C12HACP + M_NADP	3-oxoacyl-[acyl-carrier-protein]_reductase
An06g02000	NA	NA	r584	M_C12OACP + M_NADPH <-> M_C12HACP + M_NADP	3-oxoacyl-[acyl-carrier-protein]_reductase
An08g01930	TRIRE0022771	2e-61	r584	M_C12OACP + M_NADPH <-> M_C12HACP + M_NADP	3-oxoacyl-[acyl-carrier-protein]_reductase
An11g00760	NA	NA	r584	M_C12OACP + M_NADPH <-> M_C12HACP + M_NADP	3-oxoacyl-[acyl-carrier-protein]_reductase
An12g02320	NA	NA	r584	M_C12OACP + M_NADPH <-> M_C12HACP + M_NADP	3-oxoacyl-[acyl-carrier-protein]_reductase
An12g05100	NA	NA	r584	M_C12OACP + M_NADPH <-> M_C12HACP + M_NADP	3-oxoacyl-[acyl-carrier-protein]_reductase
An13g01130	TRIRE0106516	1e-93	r584	M_C12OACP + M_NADPH <-> M_C12HACP + M_NADP	3-oxoacyl-[acyl-carrier-protein]_reductase
An14g01270	TRIRE0059196	5.5e-81	r584	M_C12OACP + M_NADPH <-> M_C12HACP + M_NADP	3-oxoacyl-[acyl-carrier-protein]_reductase
An14g06740	NA	NA	r584	M_C12OACP + M_NADPH <-> M_C12HACP + M_NADP	3-oxoacyl-[acyl-carrier-protein]_reductase
An18g00290	NA	NA	r584	M_C12OACP + M_NADPH <-> M_C12HACP + M_NADP	3-oxoacyl-[acyl-carrier-protein]_reductase
An08g10930	NA	NA	r585	M_C12HACP <-> M_C12DACP + M_H2O	Fatty-acid_synthase
An09g02010	NA	NA	r585	M_C12HACP <-> M_C12DACP + M_H2O	Fatty-acid_synthase
An12g01980	NA	NA	r585	M_C12HACP <-> M_C12DACP + M_H2O	Fatty-acid_synthase
An07g03290	TRIRE0122774	3.05e-123	r586	M_C12DACP + M_NADPH <-> M_C120ACP + M_NADP	Enoyl-ACP_reductase
An16g05340	TRIRE0120110	2.505e-151	r586	M_C12DACP + M_NADPH <-> M_C120ACP + M_NADP	Enoyl-ACP_reductase
An04g02300	TRIRE0060490	3.00005e-110	r586	M_C12DACP + M_NADPH <-> M_C120ACP + M_NADP	Enoyl-ACP_reductase
An02g14220	TRIRE0120712	2.5e-153	r588	M_C120ACP + M_MALACP -> M_C14OACP + M_CO2 + M_ACP	3-oxoacyl-[acyl-carrier-protein]_synthase
An14g01760	NA	NA	r588	M_C120ACP + M_MALACP -> M_C14OACP + M_CO2 + M_ACP	3-oxoacyl-[acyl-carrier-protein]_synthase
An01g12400	TRIRE0046936	2e-94	r589	M_C14OACP + M_NADPH <-> M_C14HACP + M_NADP	3-oxoacyl-[acyl-carrier-protein]_reductase
An01g14000	NA	NA	r589	M_C14OACP + M_NADPH <-> M_C14HACP + M_NADP	3-oxoacyl-[acyl-carrier-protein]_reductase
An03g02840	NA	NA	r589	M_C14OACP + M_NADPH <-> M_C14HACP + M_NADP	3-oxoacyl-[acyl-carrier-protein]_reductase
An05g02050	NA	NA	r589	M_C14OACP + M_NADPH <-> M_C14HACP + M_NADP	3-oxoacyl-[acyl-carrier-protein]_reductase
An06g02000	NA	NA	r589	M_C14OACP + M_NADPH <-> M_C14HACP + M_NADP	3-oxoacyl-[acyl-carrier-protein]_reductase
An06g02610	NA	NA	r589	M_C14OACP + M_NADPH <-> M_C14HACP + M_NADP	3-oxoacyl-[acyl-carrier-protein]_reductase
An08g01930	TRIRE0022771	2e-61	r589	M_C14OACP + M_NADPH <-> M_C14HACP + M_NADP	3-oxoacyl-[acyl-carrier-protein]_reductase
An11g00760	NA	NA	r589	M_C14OACP + M_NADPH <-> M_C14HACP + M_NADP	3-oxoacyl-[acyl-carrier-protein]_reductase
An12g02320	NA	NA	r589	M_C14OACP + M_NADPH <-> M_C14HACP + M_NADP	3-oxoacyl-[acyl-carrier-protein]_reductase
An12g05100	NA	NA	r589	M_C14OACP + M_NADPH <-> M_C14HACP + M_NADP	3-oxoacyl-[acyl-carrier-protein]_reductase
An13g01130	TRIRE0106516	1e-93	r589	M_C14OACP + M_NADPH <-> M_C14HACP + M_NADP	3-oxoacyl-[acyl-carrier-protein]_reductase
An14g01270	TRIRE0059196	5.5e-81	r589	M_C14OACP + M_NADPH <-> M_C14HACP + M_NADP	3-oxoacyl-[acyl-carrier-protein]_reductase
An14g06740	NA	NA	r589	M_C14OACP + M_NADPH <-> M_C14HACP + M_NADP	3-oxoacyl-[acyl-carrier-protein]_reductase
An16g07090	NA	NA	r589	M_C14OACP + M_NADPH <-> M_C14HACP + M_NADP	3-oxoacyl-[acyl-carrier-protein]_reductase
An18g00290	NA	NA	r589	M_C14OACP + M_NADPH <-> M_C14HACP + M_NADP	3-oxoacyl-[acyl-carrier-protein]_reductase
An12g01990	NA	NA	r590	M_C14HACP <-> M_C14DACP + M_H2O	Long_chain_beta-hydroxypalmitoyl_thioester_dehydratase
An07g03290	TRIRE0122774	3.05e-123	r591	M_C14DACP + M_NADPH <-> M_C140ACP + M_NADP	Enoyl-ACP_reductase
An16g05340	TRIRE0120110	2.505e-151	r591	M_C14DACP + M_NADPH <-> M_C140ACP + M_NADP	Enoyl-ACP_reductase
An04g02300	TRIRE0060490	3.00005e-110	r591	M_C14DACP + M_NADPH <-> M_C140ACP + M_NADP	Enoyl-ACP_reductase
An02g14220	TRIRE0120712	2.5e-153	r598	M_C140ACP + M_MALACP -> M_C16OACP + M_CO2 + M_ACP	3-oxoacyl-[acyl-carrier-protein]_synthase
An14g01760	NA	NA	r598	M_C140ACP + M_MALACP -> M_C16OACP + M_CO2 + M_ACP	3-oxoacyl-[acyl-carrier-protein]_synthase
An01g12400	TRIRE0046936	2e-94	r599	M_C16OACP + M_NADPH <-> M_C16HACP + M_NADP	3-oxoacyl-[acyl-carrier-protein]_reductase
An01g14000	NA	NA	r599	M_C16OACP + M_NADPH <-> M_C16HACP + M_NADP	3-oxoacyl-[acyl-carrier-protein]_reductase
An03g02840	NA	NA	r599	M_C16OACP + M_NADPH <-> M_C16HACP + M_NADP	3-oxoacyl-[acyl-carrier-protein]_reductase
An05g02050	NA	NA	r599	M_C16OACP + M_NADPH <-> M_C16HACP + M_NADP	3-oxoacyl-[acyl-carrier-protein]_reductase
An06g02000	NA	NA	r599	M_C16OACP + M_NADPH <-> M_C16HACP + M_NADP	3-oxoacyl-[acyl-carrier-protein]_reductase
An06g02610	NA	NA	r599	M_C16OACP + M_NADPH <-> M_C16HACP + M_NADP	3-oxoacyl-[acyl-carrier-protein]_reductase
An08g01930	TRIRE0022771	2e-61	r599	M_C16OACP + M_NADPH <-> M_C16HACP + M_NADP	3-oxoacyl-[acyl-carrier-protein]_reductase
An11g00760	NA	NA	r599	M_C16OACP + M_NADPH <-> M_C16HACP + M_NADP	3-oxoacyl-[acyl-carrier-protein]_reductase
An12g02320	NA	NA	r599	M_C16OACP + M_NADPH <-> M_C16HACP + M_NADP	3-oxoacyl-[acyl-carrier-protein]_reductase
An12g05100	NA	NA	r599	M_C16OACP + M_NADPH <-> M_C16HACP + M_NADP	3-oxoacyl-[acyl-carrier-protein]_reductase
An13g01130	TRIRE0106516	1e-93	r599	M_C16OACP + M_NADPH <-> M_C16HACP + M_NADP	3-oxoacyl-[acyl-carrier-protein]_reductase
An14g01270	TRIRE0059196	5.5e-81	r599	M_C16OACP + M_NADPH <-> M_C16HACP + M_NADP	3-oxoacyl-[acyl-carrier-protein]_reductase
An14g06740	NA	NA	r599	M_C16OACP + M_NADPH <-> M_C16HACP + M_NADP	3-oxoacyl-[acyl-carrier-protein]_reductase
An16g07090	NA	NA	r599	M_C16OACP + M_NADPH <-> M_C16HACP + M_NADP	3-oxoacyl-[acyl-carrier-protein]_reductase
An18g00290	NA	NA	r599	M_C16OACP + M_NADPH <-> M_C16HACP + M_NADP	3-oxoacyl-[acyl-carrier-protein]_reductase
An12g01990	NA	NA	r600	M_C16HACP <-> M_C16DACP + M_H2O	Long_chain_beta-hydroxypalmitoyl_thioester_dehydratase
An07g03290	TRIRE0122774	3.05e-123	r601	M_C16DACP + M_NADPH <-> M_C160ACP + M_NADP	Enoyl-ACP_reductase
An16g05340	TRIRE0120110	2.505e-151	r601	M_C16DACP + M_NADPH <-> M_C160ACP + M_NADP	Enoyl-ACP_reductase
An04g02300	TRIRE0060490	3.00005e-110	r601	M_C16DACP + M_NADPH <-> M_C160ACP + M_NADP	Enoyl-ACP_reductase
An02g14220	TRIRE0120712	2.5e-153	r608	M_C160ACP + M_MALACP -> M_C18OACP + M_CO2 + M_ACP	3-oxoacyl-[acyl-carrier-protein]_synthase
An14g01760	NA	NA	r608	M_C160ACP + M_MALACP -> M_C18OACP + M_CO2 + M_ACP	3-oxoacyl-[acyl-carrier-protein]_synthase
An01g12400	TRIRE0046936	2e-94	r609	M_C18OACP + M_NADPH <-> M_C18HACP + M_NADP	3-oxoacyl-[acyl-carrier-protein]_reductase
An01g14000	NA	NA	r609	M_C18OACP + M_NADPH <-> M_C18HACP + M_NADP	3-oxoacyl-[acyl-carrier-protein]_reductase
An03g02840	NA	NA	r609	M_C18OACP + M_NADPH <-> M_C18HACP + M_NADP	3-oxoacyl-[acyl-carrier-protein]_reductase
An05g02050	NA	NA	r609	M_C18OACP + M_NADPH <-> M_C18HACP + M_NADP	3-oxoacyl-[acyl-carrier-protein]_reductase
An06g02000	NA	NA	r609	M_C18OACP + M_NADPH <-> M_C18HACP + M_NADP	3-oxoacyl-[acyl-carrier-protein]_reductase
An06g02610	NA	NA	r609	M_C18OACP + M_NADPH <-> M_C18HACP + M_NADP	3-oxoacyl-[acyl-carrier-protein]_reductase
An08g01930	TRIRE0022771	2e-61	r609	M_C18OACP + M_NADPH <-> M_C18HACP + M_NADP	3-oxoacyl-[acyl-carrier-protein]_reductase
An11g00760	NA	NA	r609	M_C18OACP + M_NADPH <-> M_C18HACP + M_NADP	3-oxoacyl-[acyl-carrier-protein]_reductase
An12g02320	NA	NA	r609	M_C18OACP + M_NADPH <-> M_C18HACP + M_NADP	3-oxoacyl-[acyl-carrier-protein]_reductase
An12g05100	NA	NA	r609	M_C18OACP + M_NADPH <-> M_C18HACP + M_NADP	3-oxoacyl-[acyl-carrier-protein]_reductase
An13g01130	TRIRE0106516	1e-93	r609	M_C18OACP + M_NADPH <-> M_C18HACP + M_NADP	3-oxoacyl-[acyl-carrier-protein]_reductase
An14g01270	TRIRE0059196	5.5e-81	r609	M_C18OACP + M_NADPH <-> M_C18HACP + M_NADP	3-oxoacyl-[acyl-carrier-protein]_reductase
An14g06740	NA	NA	r609	M_C18OACP + M_NADPH <-> M_C18HACP + M_NADP	3-oxoacyl-[acyl-carrier-protein]_reductase
An16g07090	NA	NA	r609	M_C18OACP + M_NADPH <-> M_C18HACP + M_NADP	3-oxoacyl-[acyl-carrier-protein]_reductase
An18g00290	NA	NA	r609	M_C18OACP + M_NADPH <-> M_C18HACP + M_NADP	3-oxoacyl-[acyl-carrier-protein]_reductase
An12g01990	NA	NA	r610	M_C18HACP <-> M_C18DACP + M_H2O	Long_chain_beta-hydroxypalmitoyl_thioester_dehydratase
An07g03290	TRIRE0122774	3.05e-123	r611	M_C18DACP + M_NADPH <-> M_C180ACP + M_NADP	Enoyl-ACP_reductase
An16g05340	TRIRE0120110	2.505e-151	r611	M_C18DACP + M_NADPH <-> M_C180ACP + M_NADP	Enoyl-ACP_reductase
An04g02300	TRIRE0060490	3.00005e-110	r611	M_C18DACP + M_NADPH <-> M_C180ACP + M_NADP	Enoyl-ACP_reductase
An02g14220	TRIRE0120712	2.5e-153	r618	M_C180ACP + M_MALACP -> M_C20OACP + M_CO2 + M_ACP	3-oxoacyl-[acyl-carrier-protein]_synthase
An14g01760	NA	NA	r618	M_C180ACP + M_MALACP -> M_C20OACP + M_CO2 + M_ACP	3-oxoacyl-[acyl-carrier-protein]_synthase
An01g12400	TRIRE0046936	2e-94	r619	M_C20OACP + M_NADPH <-> M_C20HACP + M_NADP	3-oxoacyl-[acyl-carrier-protein]_reductase
An01g14000	NA	NA	r619	M_C20OACP + M_NADPH <-> M_C20HACP + M_NADP	3-oxoacyl-[acyl-carrier-protein]_reductase
An03g02840	NA	NA	r619	M_C20OACP + M_NADPH <-> M_C20HACP + M_NADP	3-oxoacyl-[acyl-carrier-protein]_reductase
An05g02050	NA	NA	r619	M_C20OACP + M_NADPH <-> M_C20HACP + M_NADP	3-oxoacyl-[acyl-carrier-protein]_reductase
An06g02000	NA	NA	r619	M_C20OACP + M_NADPH <-> M_C20HACP + M_NADP	3-oxoacyl-[acyl-carrier-protein]_reductase
An06g02610	NA	NA	r619	M_C20OACP + M_NADPH <-> M_C20HACP + M_NADP	3-oxoacyl-[acyl-carrier-protein]_reductase
An08g01930	TRIRE0022771	2e-61	r619	M_C20OACP + M_NADPH <-> M_C20HACP + M_NADP	3-oxoacyl-[acyl-carrier-protein]_reductase
An11g00760	NA	NA	r619	M_C20OACP + M_NADPH <-> M_C20HACP + M_NADP	3-oxoacyl-[acyl-carrier-protein]_reductase
An12g02320	NA	NA	r619	M_C20OACP + M_NADPH <-> M_C20HACP + M_NADP	3-oxoacyl-[acyl-carrier-protein]_reductase
An12g05100	NA	NA	r619	M_C20OACP + M_NADPH <-> M_C20HACP + M_NADP	3-oxoacyl-[acyl-carrier-protein]_reductase
An13g01130	TRIRE0106516	1e-93	r619	M_C20OACP + M_NADPH <-> M_C20HACP + M_NADP	3-oxoacyl-[acyl-carrier-protein]_reductase
An14g01270	TRIRE0059196	5.5e-81	r619	M_C20OACP + M_NADPH <-> M_C20HACP + M_NADP	3-oxoacyl-[acyl-carrier-protein]_reductase
An14g06740	NA	NA	r619	M_C20OACP + M_NADPH <-> M_C20HACP + M_NADP	3-oxoacyl-[acyl-carrier-protein]_reductase
An16g07090	NA	NA	r619	M_C20OACP + M_NADPH <-> M_C20HACP + M_NADP	3-oxoacyl-[acyl-carrier-protein]_reductase
An18g00290	NA	NA	r619	M_C20OACP + M_NADPH <-> M_C20HACP + M_NADP	3-oxoacyl-[acyl-carrier-protein]_reductase
An12g01990	NA	NA	r620	M_C20HACP <-> M_C20DACP + M_H2O	Long_chain_beta-hydroxypalmitoyl_thioester_dehydratase
An07g03290	TRIRE0122774	3.05e-123	r621	M_C20DACP + M_NADPH <-> M_C200ACP + M_NADP	Enoyl-ACP_reductase
An16g05340	TRIRE0120110	2.505e-151	r621	M_C20DACP + M_NADPH <-> M_C200ACP + M_NADP	Enoyl-ACP_reductase
An04g02300	TRIRE0060490	3.00005e-110	r621	M_C20DACP + M_NADPH <-> M_C200ACP + M_NADP	Enoyl-ACP_reductase
An12g01990	NA	NA	r1224	M_PROPCOA + M_ACP <-> M_PROPACP + M_COA	[ACP]acetyltransferase
An02g14220	TRIRE0120712	2.5e-153	r1225	M_PROPACP + M_MALACP -> M_C5OACP + M_CO2 + M_ACP	3-oxoacyl-[acyl-carrier-protein]_synthase
An14g01760	NA	NA	r1225	M_PROPACP + M_MALACP -> M_C5OACP + M_CO2 + M_ACP	3-oxoacyl-[acyl-carrier-protein]_synthase
An01g12400	TRIRE0046936	2e-94	r1226	M_C5OACP + M_NADPH <-> M_C5HACP + M_NADP	3-oxoacyl-[acyl-carrier-protein]_reductase
An03g02840	NA	NA	r1226	M_C5OACP + M_NADPH <-> M_C5HACP + M_NADP	3-oxoacyl-[acyl-carrier-protein]_reductase
An05g02050	NA	NA	r1226	M_C5OACP + M_NADPH <-> M_C5HACP + M_NADP	3-oxoacyl-[acyl-carrier-protein]_reductase
An06g02000	NA	NA	r1226	M_C5OACP + M_NADPH <-> M_C5HACP + M_NADP	3-oxoacyl-[acyl-carrier-protein]_reductase
An08g01930	TRIRE0022771	2e-61	r1226	M_C5OACP + M_NADPH <-> M_C5HACP + M_NADP	3-oxoacyl-[acyl-carrier-protein]_reductase
An11g00760	NA	NA	r1226	M_C5OACP + M_NADPH <-> M_C5HACP + M_NADP	3-oxoacyl-[acyl-carrier-protein]_reductase
An12g02320	NA	NA	r1226	M_C5OACP + M_NADPH <-> M_C5HACP + M_NADP	3-oxoacyl-[acyl-carrier-protein]_reductase
An12g05100	NA	NA	r1226	M_C5OACP + M_NADPH <-> M_C5HACP + M_NADP	3-oxoacyl-[acyl-carrier-protein]_reductase
An13g01130	TRIRE0106516	1e-93	r1226	M_C5OACP + M_NADPH <-> M_C5HACP + M_NADP	3-oxoacyl-[acyl-carrier-protein]_reductase
An14g01270	TRIRE0059196	5.5e-81	r1226	M_C5OACP + M_NADPH <-> M_C5HACP + M_NADP	3-oxoacyl-[acyl-carrier-protein]_reductase
An14g06740	NA	NA	r1226	M_C5OACP + M_NADPH <-> M_C5HACP + M_NADP	3-oxoacyl-[acyl-carrier-protein]_reductase
An18g00290	NA	NA	r1226	M_C5OACP + M_NADPH <-> M_C5HACP + M_NADP	3-oxoacyl-[acyl-carrier-protein]_reductase
An08g10930	NA	NA	r1227	M_C5HACP <-> M_C5DACP + M_H2O	Fatty-acid_synthase
An09g02010	NA	NA	r1227	M_C5HACP <-> M_C5DACP + M_H2O	Fatty-acid_synthase
An12g01980	NA	NA	r1227	M_C5HACP <-> M_C5DACP + M_H2O	Fatty-acid_synthase
An07g03290	TRIRE0122774	3.05e-123	r1228	M_C5DACP + M_NADPH <-> M_C50ACP + M_NADP	Enoyl-ACP_reductase
An16g05340	TRIRE0120110	2.505e-151	r1228	M_C5DACP + M_NADPH <-> M_C50ACP + M_NADP	Enoyl-ACP_reductase
An04g02300	TRIRE0060490	3.00005e-110	r1228	M_C5DACP + M_NADPH <-> M_C50ACP + M_NADP	Enoyl-ACP_reductase
An02g14220	TRIRE0120712	2.5e-153	r1230	M_C50ACP + M_MALACP -> M_C7OACP + M_CO2 + M_ACP	3-oxoacyl-[acyl-carrier-protein]_synthase
An14g01760	NA	NA	r1230	M_C50ACP + M_MALACP -> M_C7OACP + M_CO2 + M_ACP	3-oxoacyl-[acyl-carrier-protein]_synthase
An01g12400	TRIRE0046936	2e-94	r1231	M_C7OACP + M_NADPH <-> M_C7HACP + M_NADP	3-oxoacyl-[acyl-carrier-protein]_reductase
An03g02840	NA	NA	r1231	M_C7OACP + M_NADPH <-> M_C7HACP + M_NADP	3-oxoacyl-[acyl-carrier-protein]_reductase
An05g02050	NA	NA	r1231	M_C7OACP + M_NADPH <-> M_C7HACP + M_NADP	3-oxoacyl-[acyl-carrier-protein]_reductase
An06g02000	NA	NA	r1231	M_C7OACP + M_NADPH <-> M_C7HACP + M_NADP	3-oxoacyl-[acyl-carrier-protein]_reductase
An08g01930	TRIRE0022771	2e-61	r1231	M_C7OACP + M_NADPH <-> M_C7HACP + M_NADP	3-oxoacyl-[acyl-carrier-protein]_reductase
An11g00760	NA	NA	r1231	M_C7OACP + M_NADPH <-> M_C7HACP + M_NADP	3-oxoacyl-[acyl-carrier-protein]_reductase
An12g02320	NA	NA	r1231	M_C7OACP + M_NADPH <-> M_C7HACP + M_NADP	3-oxoacyl-[acyl-carrier-protein]_reductase
An12g05100	NA	NA	r1231	M_C7OACP + M_NADPH <-> M_C7HACP + M_NADP	3-oxoacyl-[acyl-carrier-protein]_reductase
An13g01130	TRIRE0106516	1e-93	r1231	M_C7OACP + M_NADPH <-> M_C7HACP + M_NADP	3-oxoacyl-[acyl-carrier-protein]_reductase
An14g01270	TRIRE0059196	5.5e-81	r1231	M_C7OACP + M_NADPH <-> M_C7HACP + M_NADP	3-oxoacyl-[acyl-carrier-protein]_reductase
An14g06740	NA	NA	r1231	M_C7OACP + M_NADPH <-> M_C7HACP + M_NADP	3-oxoacyl-[acyl-carrier-protein]_reductase
An18g00290	NA	NA	r1231	M_C7OACP + M_NADPH <-> M_C7HACP + M_NADP	3-oxoacyl-[acyl-carrier-protein]_reductase
An08g10930	NA	NA	r1232	M_C7HACP <-> M_C7DACP + M_H2O	Fatty-acid_synthase
An09g02010	NA	NA	r1232	M_C7HACP <-> M_C7DACP + M_H2O	Fatty-acid_synthase
An12g01980	NA	NA	r1232	M_C7HACP <-> M_C7DACP + M_H2O	Fatty-acid_synthase
An07g03290	TRIRE0122774	3.05e-123	r1233	M_C7DACP + M_NADPH <-> M_C70ACP + M_NADP	Enoyl-ACP_reductase
An16g05340	TRIRE0120110	2.505e-151	r1233	M_C7DACP + M_NADPH <-> M_C70ACP + M_NADP	Enoyl-ACP_reductase
An04g02300	TRIRE0060490	3.00005e-110	r1233	M_C7DACP + M_NADPH <-> M_C70ACP + M_NADP	Enoyl-ACP_reductase
An02g14220	TRIRE0120712	2.5e-153	r1235	M_C70ACP + M_MALACP -> M_C9OACP + M_CO2 + M_ACP	3-oxoacyl-[acyl-carrier-protein]_synthase
An14g01760	NA	NA	r1235	M_C70ACP + M_MALACP -> M_C9OACP + M_CO2 + M_ACP	3-oxoacyl-[acyl-carrier-protein]_synthase
An01g12400	TRIRE0046936	2e-94	r1236	M_C9OACP + M_NADPH <-> M_C9HACP + M_NADP	3-oxoacyl-[acyl-carrier-protein]_reductase
An03g02840	NA	NA	r1236	M_C9OACP + M_NADPH <-> M_C9HACP + M_NADP	3-oxoacyl-[acyl-carrier-protein]_reductase
An05g02050	NA	NA	r1236	M_C9OACP + M_NADPH <-> M_C9HACP + M_NADP	3-oxoacyl-[acyl-carrier-protein]_reductase
An06g02000	NA	NA	r1236	M_C9OACP + M_NADPH <-> M_C9HACP + M_NADP	3-oxoacyl-[acyl-carrier-protein]_reductase
An08g01930	TRIRE0022771	2e-61	r1236	M_C9OACP + M_NADPH <-> M_C9HACP + M_NADP	3-oxoacyl-[acyl-carrier-protein]_reductase
An11g00760	NA	NA	r1236	M_C9OACP + M_NADPH <-> M_C9HACP + M_NADP	3-oxoacyl-[acyl-carrier-protein]_reductase
An12g02320	NA	NA	r1236	M_C9OACP + M_NADPH <-> M_C9HACP + M_NADP	3-oxoacyl-[acyl-carrier-protein]_reductase
An12g05100	NA	NA	r1236	M_C9OACP + M_NADPH <-> M_C9HACP + M_NADP	3-oxoacyl-[acyl-carrier-protein]_reductase
An13g01130	TRIRE0106516	1e-93	r1236	M_C9OACP + M_NADPH <-> M_C9HACP + M_NADP	3-oxoacyl-[acyl-carrier-protein]_reductase
An14g01270	TRIRE0059196	5.5e-81	r1236	M_C9OACP + M_NADPH <-> M_C9HACP + M_NADP	3-oxoacyl-[acyl-carrier-protein]_reductase
An14g06740	NA	NA	r1236	M_C9OACP + M_NADPH <-> M_C9HACP + M_NADP	3-oxoacyl-[acyl-carrier-protein]_reductase
An18g00290	NA	NA	r1236	M_C9OACP + M_NADPH <-> M_C9HACP + M_NADP	3-oxoacyl-[acyl-carrier-protein]_reductase
An08g10930	NA	NA	r1237	M_C9HACP <-> M_C9DACP + M_H2O	Fatty-acid_synthase
An09g02010	NA	NA	r1237	M_C9HACP <-> M_C9DACP + M_H2O	Fatty-acid_synthase
An12g01980	NA	NA	r1237	M_C9HACP <-> M_C9DACP + M_H2O	Fatty-acid_synthase
An07g03290	TRIRE0122774	3.05e-123	r1238	M_C9DACP + M_NADPH <-> M_C90ACP + M_NADP	Enoyl-ACP_reductase
An16g05340	TRIRE0120110	2.505e-151	r1238	M_C9DACP + M_NADPH <-> M_C90ACP + M_NADP	Enoyl-ACP_reductase
An04g02300	TRIRE0060490	3.00005e-110	r1238	M_C9DACP + M_NADPH <-> M_C90ACP + M_NADP	Enoyl-ACP_reductase
An02g14220	TRIRE0120712	2.5e-153	r1240	M_C90ACP + M_MALACP -> M_C11OACP + M_CO2 + M_ACP	3-oxoacyl-[acyl-carrier-protein]_synthase
An14g01760	NA	NA	r1240	M_C90ACP + M_MALACP -> M_C11OACP + M_CO2 + M_ACP	3-oxoacyl-[acyl-carrier-protein]_synthase
An01g12400	TRIRE0046936	2e-94	r1241	M_C11OACP + M_NADPH <-> M_C11HACP + M_NADP	3-oxoacyl-[acyl-carrier-protein]_reductase
An03g02840	NA	NA	r1241	M_C11OACP + M_NADPH <-> M_C11HACP + M_NADP	3-oxoacyl-[acyl-carrier-protein]_reductase
An05g02050	NA	NA	r1241	M_C11OACP + M_NADPH <-> M_C11HACP + M_NADP	3-oxoacyl-[acyl-carrier-protein]_reductase
An06g02000	NA	NA	r1241	M_C11OACP + M_NADPH <-> M_C11HACP + M_NADP	3-oxoacyl-[acyl-carrier-protein]_reductase
An08g01930	TRIRE0022771	2e-61	r1241	M_C11OACP + M_NADPH <-> M_C11HACP + M_NADP	3-oxoacyl-[acyl-carrier-protein]_reductase
An11g00760	NA	NA	r1241	M_C11OACP + M_NADPH <-> M_C11HACP + M_NADP	3-oxoacyl-[acyl-carrier-protein]_reductase
An12g02320	NA	NA	r1241	M_C11OACP + M_NADPH <-> M_C11HACP + M_NADP	3-oxoacyl-[acyl-carrier-protein]_reductase
An12g05100	NA	NA	r1241	M_C11OACP + M_NADPH <-> M_C11HACP + M_NADP	3-oxoacyl-[acyl-carrier-protein]_reductase
An13g01130	TRIRE0106516	1e-93	r1241	M_C11OACP + M_NADPH <-> M_C11HACP + M_NADP	3-oxoacyl-[acyl-carrier-protein]_reductase
An14g01270	TRIRE0059196	5.5e-81	r1241	M_C11OACP + M_NADPH <-> M_C11HACP + M_NADP	3-oxoacyl-[acyl-carrier-protein]_reductase
An14g06740	NA	NA	r1241	M_C11OACP + M_NADPH <-> M_C11HACP + M_NADP	3-oxoacyl-[acyl-carrier-protein]_reductase
An18g00290	NA	NA	r1241	M_C11OACP + M_NADPH <-> M_C11HACP + M_NADP	3-oxoacyl-[acyl-carrier-protein]_reductase
An08g10930	NA	NA	r1242	M_C11HACP <-> M_C11DACP + M_H2O	Fatty-acid_synthase
An09g02010	NA	NA	r1242	M_C11HACP <-> M_C11DACP + M_H2O	Fatty-acid_synthase
An12g01980	NA	NA	r1242	M_C11HACP <-> M_C11DACP + M_H2O	Fatty-acid_synthase
An07g03290	TRIRE0122774	3.05e-123	r1243	M_C11DACP + M_NADPH <-> M_C110ACP + M_NADP	Enoyl-ACP_reductase
An16g05340	TRIRE0120110	2.505e-151	r1243	M_C11DACP + M_NADPH <-> M_C110ACP + M_NADP	Enoyl-ACP_reductase
An04g02300	TRIRE0060490	3.00005e-110	r1243	M_C11DACP + M_NADPH <-> M_C110ACP + M_NADP	Enoyl-ACP_reductase
An02g14220	TRIRE0120712	2.5e-153	r1245	M_C110ACP + M_MALACP -> M_C13OACP + M_CO2 + M_ACP	3-oxoacyl-[acyl-carrier-protein]_synthase
An14g01760	NA	NA	r1245	M_C110ACP + M_MALACP -> M_C13OACP + M_CO2 + M_ACP	3-oxoacyl-[acyl-carrier-protein]_synthase
An01g12400	TRIRE0046936	2e-94	r1246	M_C13OACP + M_NADPH <-> M_C13HACP + M_NADP	3-oxoacyl-[acyl-carrier-protein]_reductase
An03g02840	NA	NA	r1246	M_C13OACP + M_NADPH <-> M_C13HACP + M_NADP	3-oxoacyl-[acyl-carrier-protein]_reductase
An05g02050	NA	NA	r1246	M_C13OACP + M_NADPH <-> M_C13HACP + M_NADP	3-oxoacyl-[acyl-carrier-protein]_reductase
An06g02000	NA	NA	r1246	M_C13OACP + M_NADPH <-> M_C13HACP + M_NADP	3-oxoacyl-[acyl-carrier-protein]_reductase
An08g01930	TRIRE0022771	2e-61	r1246	M_C13OACP + M_NADPH <-> M_C13HACP + M_NADP	3-oxoacyl-[acyl-carrier-protein]_reductase
An11g00760	NA	NA	r1246	M_C13OACP + M_NADPH <-> M_C13HACP + M_NADP	3-oxoacyl-[acyl-carrier-protein]_reductase
An12g02320	NA	NA	r1246	M_C13OACP + M_NADPH <-> M_C13HACP + M_NADP	3-oxoacyl-[acyl-carrier-protein]_reductase
An12g05100	NA	NA	r1246	M_C13OACP + M_NADPH <-> M_C13HACP + M_NADP	3-oxoacyl-[acyl-carrier-protein]_reductase
An13g01130	TRIRE0106516	1e-93	r1246	M_C13OACP + M_NADPH <-> M_C13HACP + M_NADP	3-oxoacyl-[acyl-carrier-protein]_reductase
An14g01270	TRIRE0059196	5.5e-81	r1246	M_C13OACP + M_NADPH <-> M_C13HACP + M_NADP	3-oxoacyl-[acyl-carrier-protein]_reductase
An14g06740	NA	NA	r1246	M_C13OACP + M_NADPH <-> M_C13HACP + M_NADP	3-oxoacyl-[acyl-carrier-protein]_reductase
An18g00290	NA	NA	r1246	M_C13OACP + M_NADPH <-> M_C13HACP + M_NADP	3-oxoacyl-[acyl-carrier-protein]_reductase
An08g10930	NA	NA	r1247	M_C13HACP <-> M_C13DACP + M_H2O	Fatty-acid_synthase
An09g02010	NA	NA	r1247	M_C13HACP <-> M_C13DACP + M_H2O	Fatty-acid_synthase
An12g01980	NA	NA	r1247	M_C13HACP <-> M_C13DACP + M_H2O	Fatty-acid_synthase
An07g03290	TRIRE0122774	3.05e-123	r1248	M_C13DACP + M_NADPH <-> M_C130ACP + M_NADP	Enoyl-ACP_reductase
An16g05340	TRIRE0120110	2.505e-151	r1248	M_C13DACP + M_NADPH <-> M_C130ACP + M_NADP	Enoyl-ACP_reductase
An04g02300	TRIRE0060490	3.00005e-110	r1248	M_C13DACP + M_NADPH <-> M_C130ACP + M_NADP	Enoyl-ACP_reductase
An02g14220	TRIRE0120712	2.5e-153	r1250	M_C130ACP + M_MALACP -> M_C15OACP + M_CO2 + M_ACP	3-oxoacyl-[acyl-carrier-protein]_synthase
An14g01760	NA	NA	r1250	M_C130ACP + M_MALACP -> M_C15OACP + M_CO2 + M_ACP	3-oxoacyl-[acyl-carrier-protein]_synthase
An01g12400	TRIRE0046936	2e-94	r1251	M_C15OACP + M_NADPH <-> M_C15HACP + M_NADP	3-oxoacyl-[acyl-carrier-protein]_reductase
An03g02840	NA	NA	r1251	M_C15OACP + M_NADPH <-> M_C15HACP + M_NADP	3-oxoacyl-[acyl-carrier-protein]_reductase
An05g02050	NA	NA	r1251	M_C15OACP + M_NADPH <-> M_C15HACP + M_NADP	3-oxoacyl-[acyl-carrier-protein]_reductase
An06g02000	NA	NA	r1251	M_C15OACP + M_NADPH <-> M_C15HACP + M_NADP	3-oxoacyl-[acyl-carrier-protein]_reductase
An08g01930	TRIRE0022771	2e-61	r1251	M_C15OACP + M_NADPH <-> M_C15HACP + M_NADP	3-oxoacyl-[acyl-carrier-protein]_reductase
An11g00760	NA	NA	r1251	M_C15OACP + M_NADPH <-> M_C15HACP + M_NADP	3-oxoacyl-[acyl-carrier-protein]_reductase
An12g02320	NA	NA	r1251	M_C15OACP + M_NADPH <-> M_C15HACP + M_NADP	3-oxoacyl-[acyl-carrier-protein]_reductase
An12g05100	NA	NA	r1251	M_C15OACP + M_NADPH <-> M_C15HACP + M_NADP	3-oxoacyl-[acyl-carrier-protein]_reductase
An13g01130	TRIRE0106516	1e-93	r1251	M_C15OACP + M_NADPH <-> M_C15HACP + M_NADP	3-oxoacyl-[acyl-carrier-protein]_reductase
An14g01270	TRIRE0059196	5.5e-81	r1251	M_C15OACP + M_NADPH <-> M_C15HACP + M_NADP	3-oxoacyl-[acyl-carrier-protein]_reductase
An14g06740	NA	NA	r1251	M_C15OACP + M_NADPH <-> M_C15HACP + M_NADP	3-oxoacyl-[acyl-carrier-protein]_reductase
An18g00290	NA	NA	r1251	M_C15OACP + M_NADPH <-> M_C15HACP + M_NADP	3-oxoacyl-[acyl-carrier-protein]_reductase
An08g10930	NA	NA	r1252	M_C15HACP <-> M_C15DACP + M_H2O	Fatty-acid_synthase
An09g02010	NA	NA	r1252	M_C15HACP <-> M_C15DACP + M_H2O	Fatty-acid_synthase
An12g01980	NA	NA	r1252	M_C15HACP <-> M_C15DACP + M_H2O	Fatty-acid_synthase
An07g03290	TRIRE0122774	3.05e-123	r1253	M_C15DACP + M_NADPH <-> M_C150ACP + M_NADP	Enoyl-ACP_reductase
An16g05340	TRIRE0120110	2.505e-151	r1253	M_C15DACP + M_NADPH <-> M_C150ACP + M_NADP	Enoyl-ACP_reductase
An04g02300	TRIRE0060490	3.00005e-110	r1253	M_C15DACP + M_NADPH <-> M_C150ACP + M_NADP	Enoyl-ACP_reductase
An02g14220	TRIRE0120712	2.5e-153	r1255	M_C150ACP + M_MALACP -> M_C17OACP + M_CO2 + M_ACP	3-oxoacyl-[acyl-carrier-protein]_synthase
An14g01760	NA	NA	r1255	M_C150ACP + M_MALACP -> M_C17OACP + M_CO2 + M_ACP	3-oxoacyl-[acyl-carrier-protein]_synthase
An01g12400	TRIRE0046936	2e-94	r1256	M_C17OACP + M_NADPH <-> M_C17HACP + M_NADP	3-oxoacyl-[acyl-carrier-protein]_reductase
An03g02840	NA	NA	r1256	M_C17OACP + M_NADPH <-> M_C17HACP + M_NADP	3-oxoacyl-[acyl-carrier-protein]_reductase
An05g02050	NA	NA	r1256	M_C17OACP + M_NADPH <-> M_C17HACP + M_NADP	3-oxoacyl-[acyl-carrier-protein]_reductase
An06g02000	NA	NA	r1256	M_C17OACP + M_NADPH <-> M_C17HACP + M_NADP	3-oxoacyl-[acyl-carrier-protein]_reductase
An08g01930	TRIRE0022771	2e-61	r1256	M_C17OACP + M_NADPH <-> M_C17HACP + M_NADP	3-oxoacyl-[acyl-carrier-protein]_reductase
An11g00760	NA	NA	r1256	M_C17OACP + M_NADPH <-> M_C17HACP + M_NADP	3-oxoacyl-[acyl-carrier-protein]_reductase
An12g02320	NA	NA	r1256	M_C17OACP + M_NADPH <-> M_C17HACP + M_NADP	3-oxoacyl-[acyl-carrier-protein]_reductase
An12g05100	NA	NA	r1256	M_C17OACP + M_NADPH <-> M_C17HACP + M_NADP	3-oxoacyl-[acyl-carrier-protein]_reductase
An13g01130	TRIRE0106516	1e-93	r1256	M_C17OACP + M_NADPH <-> M_C17HACP + M_NADP	3-oxoacyl-[acyl-carrier-protein]_reductase
An14g01270	TRIRE0059196	5.5e-81	r1256	M_C17OACP + M_NADPH <-> M_C17HACP + M_NADP	3-oxoacyl-[acyl-carrier-protein]_reductase
An14g06740	NA	NA	r1256	M_C17OACP + M_NADPH <-> M_C17HACP + M_NADP	3-oxoacyl-[acyl-carrier-protein]_reductase
An18g00290	NA	NA	r1256	M_C17OACP + M_NADPH <-> M_C17HACP + M_NADP	3-oxoacyl-[acyl-carrier-protein]_reductase
An08g10930	NA	NA	r1257	M_C17HACP <-> M_C17DACP + M_H2O	Fatty-acid_synthase
An09g02010	NA	NA	r1257	M_C17HACP <-> M_C17DACP + M_H2O	Fatty-acid_synthase
An12g01980	NA	NA	r1257	M_C17HACP <-> M_C17DACP + M_H2O	Fatty-acid_synthase
An07g03290	TRIRE0122774	3.05e-123	r1258	M_C17DACP + M_NADPH <-> M_C170ACP + M_NADP	Enoyl-ACP_reductase
An16g05340	TRIRE0120110	2.505e-151	r1258	M_C17DACP + M_NADPH <-> M_C170ACP + M_NADP	Enoyl-ACP_reductase
An04g02300	TRIRE0060490	3.00005e-110	r1258	M_C17DACP + M_NADPH <-> M_C170ACP + M_NADP	Enoyl-ACP_reductase
An02g14220	TRIRE0120712	2.5e-153	r1260	M_C170ACP + M_MALACP -> M_C19OACP + M_CO2 + M_ACP	3-oxoacyl-[acyl-carrier-protein]_synthase
An14g01760	NA	NA	r1260	M_C170ACP + M_MALACP -> M_C19OACP + M_CO2 + M_ACP	3-oxoacyl-[acyl-carrier-protein]_synthase
An01g12400	TRIRE0046936	2e-94	r1261	M_C19OACP + M_NADPH <-> M_C19HACP + M_NADP	3-oxoacyl-[acyl-carrier-protein]_reductase
An03g02840	NA	NA	r1261	M_C19OACP + M_NADPH <-> M_C19HACP + M_NADP	3-oxoacyl-[acyl-carrier-protein]_reductase
An05g02050	NA	NA	r1261	M_C19OACP + M_NADPH <-> M_C19HACP + M_NADP	3-oxoacyl-[acyl-carrier-protein]_reductase
An06g02000	NA	NA	r1261	M_C19OACP + M_NADPH <-> M_C19HACP + M_NADP	3-oxoacyl-[acyl-carrier-protein]_reductase
An08g01930	TRIRE0022771	2e-61	r1261	M_C19OACP + M_NADPH <-> M_C19HACP + M_NADP	3-oxoacyl-[acyl-carrier-protein]_reductase
An11g00760	NA	NA	r1261	M_C19OACP + M_NADPH <-> M_C19HACP + M_NADP	3-oxoacyl-[acyl-carrier-protein]_reductase
An12g02320	NA	NA	r1261	M_C19OACP + M_NADPH <-> M_C19HACP + M_NADP	3-oxoacyl-[acyl-carrier-protein]_reductase
An12g05100	NA	NA	r1261	M_C19OACP + M_NADPH <-> M_C19HACP + M_NADP	3-oxoacyl-[acyl-carrier-protein]_reductase
An13g01130	TRIRE0106516	1e-93	r1261	M_C19OACP + M_NADPH <-> M_C19HACP + M_NADP	3-oxoacyl-[acyl-carrier-protein]_reductase
An14g01270	TRIRE0059196	5.5e-81	r1261	M_C19OACP + M_NADPH <-> M_C19HACP + M_NADP	3-oxoacyl-[acyl-carrier-protein]_reductase
An14g06740	NA	NA	r1261	M_C19OACP + M_NADPH <-> M_C19HACP + M_NADP	3-oxoacyl-[acyl-carrier-protein]_reductase
An18g00290	NA	NA	r1261	M_C19OACP + M_NADPH <-> M_C19HACP + M_NADP	3-oxoacyl-[acyl-carrier-protein]_reductase
An08g10930	NA	NA	r1262	M_C19HACP <-> M_C19DACP + M_H2O	Fatty-acid_synthase
An09g02010	NA	NA	r1262	M_C19HACP <-> M_C19DACP + M_H2O	Fatty-acid_synthase
An12g01980	NA	NA	r1262	M_C19HACP <-> M_C19DACP + M_H2O	Fatty-acid_synthase
An07g03290	TRIRE0122774	3.05e-123	r1263	M_C19DACP + M_NADPH <-> M_C190ACP + M_NADP	Enoyl-ACP_reductase
An16g05340	TRIRE0120110	2.505e-151	r1263	M_C19DACP + M_NADPH <-> M_C190ACP + M_NADP	Enoyl-ACP_reductase
An04g02300	TRIRE0060490	3.00005e-110	r1263	M_C19DACP + M_NADPH <-> M_C190ACP + M_NADP	Enoyl-ACP_reductase
An07g01960	TRIRE0074854	0	r623	M_C190ACP + M_NADH + M_O2 <-> M_C191ACP + M_NAD + M_H2O	C190-CoA_9-desaturase
An12g09940	NA	NA	r623	M_C190ACP + M_NADH + M_O2 <-> M_C191ACP + M_NAD + M_H2O	C190-CoA_9-desaturase
An07g06770	TRIRE0061367	2e-173	r624	M_C191ACP + M_NADH + M_O2 <-> M_C192ACP + M_NAD + M_H2O	C190-CoA_12-desaturase
An16g06350	NA	NA	r624	M_C191ACP + M_NADH + M_O2 <-> M_C192ACP + M_NAD + M_H2O	C190-CoA_12-desaturase
An07g01960	TRIRE0074854	0	r625	M_C180ACP + M_NADH + M_O2 <-> M_C181ACP + M_NAD + M_H2O	stearoyl-CoA_9-desaturase
An12g09940	NA	NA	r625	M_C180ACP + M_NADH + M_O2 <-> M_C181ACP + M_NAD + M_H2O	stearoyl-CoA_9-desaturase
An07g06770	TRIRE0061367	2e-173	r626	M_C181ACP + M_NADH + M_O2 <-> M_C182ACP + M_NAD + M_H2O	stearoyl-CoA_12-desaturase
An16g06350	NA	NA	r626	M_C181ACP + M_NADH + M_O2 <-> M_C182ACP + M_NAD + M_H2O	stearoyl-CoA_12-desaturase
NA	NA	NA	r627	M_C182ACP + M_NADH + M_O2 <-> M_C183ACP + M_NAD + M_H2O	stearoyl-CoA_15-desaturase
NA	NA	NA	r988	M_C170ACP + M_NADH + M_O2 <-> M_C171ACP + M_NAD + M_H2O	C170-CoA_9-desaturase
An07g01960	TRIRE0074854	0	r628	M_C160ACP + M_NADH + M_O2 <-> M_C161ACP + M_NAD + M_H2O	C160-CoA_9-desaturase
An12g09940	NA	NA	r628	M_C160ACP + M_NADH + M_O2 <-> M_C161ACP + M_NAD + M_H2O	C160-CoA_9-desaturase
An07g06770	TRIRE0061367	2e-173	r629	M_C161ACP + M_NADH + M_O2 <-> M_C162ACP + M_NAD + M_H2O	C160-CoA_12-desaturase
An16g06350	NA	NA	r629	M_C161ACP + M_NADH + M_O2 <-> M_C162ACP + M_NAD + M_H2O	C160-CoA_12-desaturase
An07g01960	TRIRE0074854	0	r630	M_C140ACP + M_NADH + M_O2 <-> M_C141ACP + M_NAD + M_H2O	C160-CoA_9-desaturase
An12g09940	NA	NA	r630	M_C140ACP + M_NADH + M_O2 <-> M_C141ACP + M_NAD + M_H2O	C160-CoA_9-desaturase
NA	NA	NA	r936	M_C40ACP + M_H2O -> M_C40 + M_ACP	Acyl-ACP-hydrolase
NA	NA	NA	r937	M_C60ACP + M_H2O -> M_C60 + M_ACP	Acyl-ACP-hydrolase
NA	NA	NA	r938	M_C80ACP + M_H2O -> M_C80 + M_ACP	Acyl-ACP-hydrolase
NA	NA	NA	r939	M_C100ACP + M_H2O -> M_C100 + M_ACP	Acyl-ACP-hydrolase
NA	NA	NA	r940	M_C120ACP + M_H2O -> M_C120 + M_ACP	Acyl-ACP-hydrolase
NA	NA	NA	r941	M_C140ACP + M_H2O -> M_C140 + M_ACP	Acyl-ACP-hydrolase
NA	NA	NA	r942	M_C141ACP + M_H2O -> M_C141 + M_ACP	Acyl-ACP-hydrolase
NA	NA	NA	r943	M_C150ACP + M_H2O -> M_C150 + M_ACP	Acyl-ACP-hydrolase
NA	NA	NA	r944	M_C160ACP + M_H2O -> M_C160 + M_ACP	Acyl-ACP-hydrolase
NA	NA	NA	r945	M_C161ACP + M_H2O -> M_C161 + M_ACP	Acyl-ACP-hydrolase
NA	NA	NA	r946	M_C162ACP + M_H2O -> M_C162 + M_ACP	Acyl-ACP-hydrolase
NA	NA	NA	r947	M_C170ACP + M_H2O -> M_C170 + M_ACP	Acyl-ACP-hydrolase
NA	NA	NA	r987	M_C171ACP + M_H2O -> M_C171 + M_ACP	Acyl-ACP-hydrolase
NA	NA	NA	r948	M_C180ACP + M_H2O -> M_C180 + M_ACP	Acyl-ACP-hydrolase
NA	NA	NA	r949	M_C181ACP + M_H2O -> M_C181 + M_ACP	Acyl-ACP-hydrolase
NA	NA	NA	r950	M_C182ACP + M_H2O -> M_C182 + M_ACP	Acyl-ACP-hydrolase
NA	NA	NA	r951	M_C183ACP + M_H2O -> M_C183 + M_ACP	Acyl-ACP-hydrolase
NA	NA	NA	r952	M_C190ACP + M_H2O -> M_C190 + M_ACP	Acyl-ACP-hydrolase
NA	NA	NA	r953	M_C191ACP + M_H2O -> M_C191 + M_ACP	Acyl-ACP-hydrolase
NA	NA	NA	r954	M_C192ACP + M_H2O -> M_C192 + M_ACP	Acyl-ACP-hydrolase
NA	NA	NA	r955	M_C200ACP + M_H2O -> M_C200 + M_ACP	Acyl-ACP-hydrolase
An12g01990	NA	NA	r631	M_C40ACP + M_COA <-> M_C40COA + M_ACP	[ACP]acetyltransferase
NA	NA	NA	r617	M_C40ACP + M_COA <-> M_C40COA + M_ACP	[ACP]acetyltransferase
An12g01990	NA	NA	r632	M_C60ACP + M_COA <-> M_C60COA + M_ACP	[ACP]acetyltransferase
An12g01990	NA	NA	r633	M_C80ACP + M_COA <-> M_C80COA + M_ACP	[ACP]acetyltransferase
An12g01990	NA	NA	r634	M_C100ACP + M_COA <-> M_C100COA + M_ACP	[ACP]acetyltransferase
An12g01990	NA	NA	r635	M_C120ACP + M_COA <-> M_C120COA + M_ACP	[ACP]acetyltransferase
An12g01990	NA	NA	r636	M_C140ACP + M_COA <-> M_C140COA + M_ACP	[ACP]acetyltransferase
An12g01990	NA	NA	r637	M_C141ACP + M_COA <-> M_C141COA + M_ACP	[ACP]acetyltransferase
An12g01990	NA	NA	r638	M_C150ACP + M_COA <-> M_C150COA + M_ACP	[ACP]acetyltransferase
An12g01990	NA	NA	r639	M_C160ACP + M_COA <-> M_C160COA + M_ACP	[ACP]acetyltransferase
An12g01990	NA	NA	r640	M_C161ACP + M_COA <-> M_C161COA + M_ACP	[ACP]acetyltransferase
An12g01990	NA	NA	r641	M_C162ACP + M_COA <-> M_C162COA + M_ACP	[ACP]acetyltransferase
An12g01990	NA	NA	r642	M_C170ACP + M_COA <-> M_C170COA + M_ACP	[ACP]acetyltransferase
An12g01990	NA	NA	r985	M_C171ACP + M_COA <-> M_C171COA + M_ACP	[ACP]acetyltransferase
An12g01990	NA	NA	r643	M_C180ACP + M_COA <-> M_C180COA + M_ACP	[ACP]acetyltransferase
An12g01990	NA	NA	r644	M_C181ACP + M_COA <-> M_C181COA + M_ACP	[ACP]acetyltransferase
An12g01990	NA	NA	r645	M_C182ACP + M_COA <-> M_C182COA + M_ACP	[ACP]acetyltransferase
An12g01990	NA	NA	r646	M_C183ACP + M_COA <-> M_C183COA + M_ACP	[ACP]acetyltransferase
An12g01990	NA	NA	r647	M_C190ACP + M_COA <-> M_C190COA + M_ACP	[ACP]acetyltransferase
An12g01990	NA	NA	r648	M_C191ACP + M_COA <-> M_C191COA + M_ACP	[ACP]acetyltransferase
An12g01990	NA	NA	r649	M_C192ACP + M_COA <-> M_C192COA + M_ACP	[ACP]acetyltransferase
An12g01990	NA	NA	r650	M_C200ACP + M_COA <-> M_C200COA + M_ACP	[ACP]acetyltransferase
An18g03800	TRIRE0057370	0	r651	M_C40 + M_COA + M_ATP -> M_C40COA + M_PPI + M_AMP	Acyl-CoA_synthetase
An18g03800	TRIRE0057370	0	r652	M_C60 + M_COA + M_ATP -> M_C60COA + M_PPI + M_AMP	Acyl-CoA_synthetase
An18g03800	TRIRE0057370	0	r653	M_C80 + M_COA + M_ATP -> M_C80COA + M_PPI + M_AMP	Acyl-CoA_synthetase
An18g03800	TRIRE0057370	0	r654	M_C100 + M_COA + M_ATP -> M_C100COA + M_PPI + M_AMP	Acyl-CoA_synthetase
An18g03800	TRIRE0057370	0	r655	M_C120 + M_COA + M_ATP -> M_C120COA + M_PPI + M_AMP	Acyl-CoA_synthetase
An09g06740	TRIRE0078773	0	r655	M_C120 + M_COA + M_ATP -> M_C120COA + M_PPI + M_AMP	Acyl-CoA_synthetase
An18g03800	TRIRE0057370	0	r656	M_C140 + M_COA + M_ATP -> M_C140COA + M_PPI + M_AMP	Acyl-CoA_synthetase
An09g06740	TRIRE0078773	0	r656	M_C140 + M_COA + M_ATP -> M_C140COA + M_PPI + M_AMP	Acyl-CoA_synthetase
An18g03800	TRIRE0057370	0	r657	M_C141 + M_COA + M_ATP -> M_C141COA + M_PPI + M_AMP	Acyl-CoA_synthetase
An09g06740	TRIRE0078773	0	r657	M_C141 + M_COA + M_ATP -> M_C141COA + M_PPI + M_AMP	Acyl-CoA_synthetase
An18g03800	TRIRE0057370	0	r658	M_C150 + M_COA + M_ATP -> M_C150COA + M_PPI + M_AMP	Acyl-CoA_synthetase
An09g06740	TRIRE0078773	0	r658	M_C150 + M_COA + M_ATP -> M_C150COA + M_PPI + M_AMP	Acyl-CoA_synthetase
An09g06740	TRIRE0078773	0	r659	M_C160 + M_COA + M_ATP -> M_C160COA + M_PPI + M_AMP	Acyl-CoA_synthetase
An09g06740	TRIRE0078773	0	r660	M_C161 + M_COA + M_ATP -> M_C161COA + M_PPI + M_AMP	Acyl-CoA_synthetase
An09g06740	TRIRE0078773	0	r661	M_C162 + M_COA + M_ATP -> M_C162COA + M_PPI + M_AMP	Acyl-CoA_synthetase
An09g06740	TRIRE0078773	0	r662	M_C170 + M_COA + M_ATP -> M_C170COA + M_PPI + M_AMP	Acyl-CoA_synthetase
An09g06740	TRIRE0078773	0	r986	M_C171 + M_COA + M_ATP -> M_C171COA + M_PPI + M_AMP	Acyl-CoA_synthetase
An09g06740	TRIRE0078773	0	r663	M_C180 + M_COA + M_ATP -> M_C180COA + M_PPI + M_AMP	Acyl-CoA_synthetase
An09g06740	TRIRE0078773	0	r664	M_C181 + M_COA + M_ATP -> M_C181COA + M_PPI + M_AMP	Acyl-CoA_synthetase
An09g06740	TRIRE0078773	0	r665	M_C182 + M_COA + M_ATP -> M_C182COA + M_PPI + M_AMP	Acyl-CoA_synthetase
An09g06740	TRIRE0078773	0	r666	M_C183 + M_COA + M_ATP -> M_C183COA + M_PPI + M_AMP	Acyl-CoA_synthetase
An09g06740	TRIRE0078773	0	r667	M_C190 + M_COA + M_ATP -> M_C190COA + M_PPI + M_AMP	Acyl-CoA_synthetase
An09g06740	TRIRE0078773	0	r668	M_C191 + M_COA + M_ATP -> M_C191COA + M_PPI + M_AMP	Acyl-CoA_synthetase
An09g06740	TRIRE0078773	0	r669	M_C192 + M_COA + M_ATP -> M_C192COA + M_PPI + M_AMP	Acyl-CoA_synthetase
An09g06740	TRIRE0078773	0	r670	M_C200 + M_COA + M_ATP -> M_C200COA + M_PPI + M_AMP	Acyl-CoA_synthetase
An16g09190	TRIRE0079439	3e-112	r671	M_ACCOA <-> M_COA + M_AACCOA	Acetyl-CoA_C-acetyltransferase,_acetoacetyl-CoA_thiolase
NA	NA	NA	r672	M_ACTAC + M_ATP + M_COA <-> M_ADP + M_AACCOA + M_PI	Acetyl-CoA_carboxylase_(ACC)_/_biotin_carboxylase_
An08g04990	TRIRE0122240	0	r678	M_C120COA + M_CAR <-> M_COA + M_C120CAR	Carnitine_O-acetyltransferase
An18g01590	NA	NA	r678	M_C120COA + M_CAR <-> M_COA + M_C120CAR	Carnitine_O-acetyltransferase
An08g04990	TRIRE0122240	0	r679	M_C140COA + M_CAR <-> M_COA + M_C140CAR	Carnitine_O-acetyltransferase
An18g01590	NA	NA	r679	M_C140COA + M_CAR <-> M_COA + M_C140CAR	Carnitine_O-acetyltransferase
An08g04990	TRIRE0122240	0	r680	M_C141COA + M_CAR <-> M_COA + M_C141CAR	Carnitine_O-acetyltransferase
An18g01590	NA	NA	r680	M_C141COA + M_CAR <-> M_COA + M_C141CAR	Carnitine_O-acetyltransferase
An08g04990	TRIRE0122240	0	r681	M_C150COA + M_CAR <-> M_COA + M_C150CAR	Carnitine_O-acetyltransferase
An18g01590	NA	NA	r681	M_C150COA + M_CAR <-> M_COA + M_C150CAR	Carnitine_O-acetyltransferase
An08g04990	TRIRE0122240	0	r682	M_C160COA + M_CAR <-> M_COA + M_C160CAR	Carnitine_O-acetyltransferase
An18g01590	NA	NA	r682	M_C160COA + M_CAR <-> M_COA + M_C160CAR	Carnitine_O-acetyltransferase
An08g04990	TRIRE0122240	0	r683	M_C161COA + M_CAR <-> M_COA + M_C161CAR	Carnitine_O-acetyltransferase
An18g01590	NA	NA	r683	M_C161COA + M_CAR <-> M_COA + M_C161CAR	Carnitine_O-acetyltransferase
An08g04990	TRIRE0122240	0	r684	M_C162COA + M_CAR <-> M_COA + M_C162CAR	Carnitine_O-acetyltransferase
An18g01590	NA	NA	r684	M_C162COA + M_CAR <-> M_COA + M_C162CAR	Carnitine_O-acetyltransferase
An08g04990	TRIRE0122240	0	r685	M_C170COA + M_CAR <-> M_COA + M_C170CAR	Carnitine_O-acetyltransferase
An18g01590	NA	NA	r685	M_C170COA + M_CAR <-> M_COA + M_C170CAR	Carnitine_O-acetyltransferase
An08g04990	TRIRE0122240	0	r1211	M_C171COA + M_CAR <-> M_COA + M_C171CAR	Carnitine_O-acetyltransferase
An18g01590	NA	NA	r1211	M_C171COA + M_CAR <-> M_COA + M_C171CAR	Carnitine_O-acetyltransferase
An08g04990	TRIRE0122240	0	r686	M_C180COA + M_CAR <-> M_COA + M_C180CAR	Carnitine_O-acetyltransferase
An18g01590	NA	NA	r686	M_C180COA + M_CAR <-> M_COA + M_C180CAR	Carnitine_O-acetyltransferase
An08g04990	TRIRE0122240	0	r687	M_C181COA + M_CAR <-> M_COA + M_C181CAR	Carnitine_O-acetyltransferase
An18g01590	NA	NA	r687	M_C181COA + M_CAR <-> M_COA + M_C181CAR	Carnitine_O-acetyltransferase
An08g04990	TRIRE0122240	0	r688	M_C182COA + M_CAR <-> M_COA + M_C182CAR	Carnitine_O-acetyltransferase
An18g01590	NA	NA	r688	M_C182COA + M_CAR <-> M_COA + M_C182CAR	Carnitine_O-acetyltransferase
An08g04990	TRIRE0122240	0	r689	M_C183COA + M_CAR <-> M_COA + M_C183CAR	Carnitine_O-acetyltransferase
An18g01590	NA	NA	r689	M_C183COA + M_CAR <-> M_COA + M_C183CAR	Carnitine_O-acetyltransferase
An08g04990	TRIRE0122240	0	r690	M_C190COA + M_CAR <-> M_COA + M_C190CAR	Carnitine_O-acetyltransferase
An18g01590	NA	NA	r690	M_C190COA + M_CAR <-> M_COA + M_C190CAR	Carnitine_O-acetyltransferase
An08g04990	TRIRE0122240	0	r691	M_C191COA + M_CAR <-> M_COA + M_C191CAR	Carnitine_O-acetyltransferase
An18g01590	NA	NA	r691	M_C191COA + M_CAR <-> M_COA + M_C191CAR	Carnitine_O-acetyltransferase
An08g04990	TRIRE0122240	0	r692	M_C192COA + M_CAR <-> M_COA + M_C192CAR	Carnitine_O-acetyltransferase
An18g01590	NA	NA	r692	M_C192COA + M_CAR <-> M_COA + M_C192CAR	Carnitine_O-acetyltransferase
An08g04990	TRIRE0122240	0	r693	M_C200COA + M_CAR <-> M_COA + M_C200CAR	Carnitine_O-acetyltransferase
An18g01590	NA	NA	r693	M_C200COA + M_CAR <-> M_COA + M_C200CAR	Carnitine_O-acetyltransferase
NA	NA	NA	r699	M_CARm + M_C120CAR -> M_CAR + M_C120CARm	Carnitine_transport_reaction
NA	NA	NA	r700	M_CARm + M_C140CAR -> M_CAR + M_C140CARm	Carnitine_transport_reaction
NA	NA	NA	r701	M_CARm + M_C141CAR -> M_CAR + M_C141CARm	Carnitine_transport_reaction
NA	NA	NA	r702	M_CARm + M_C150CAR -> M_CAR + M_C150CARm	Carnitine_transport_reaction
NA	NA	NA	r703	M_CARm + M_C160CAR -> M_CAR + M_C160CARm	Carnitine_transport_reaction
NA	NA	NA	r704	M_CARm + M_C161CAR -> M_CAR + M_C161CARm	Carnitine_transport_reaction
NA	NA	NA	r705	M_CARm + M_C162CAR -> M_CAR + M_C162CARm	Carnitine_transport_reaction
NA	NA	NA	r706	M_CARm + M_C170CAR -> M_CAR + M_C170CARm	Carnitine_transport_reaction
NA	NA	NA	r989	M_CARm + M_C171CAR -> M_CAR + M_C171CARm	Carnitine_transport_reaction
NA	NA	NA	r707	M_CARm + M_C180CAR -> M_CAR + M_C180CARm	Carnitine_transport_reaction
NA	NA	NA	r708	M_CARm + M_C181CAR -> M_CAR + M_C181CARm	Carnitine_transport_reaction
NA	NA	NA	r709	M_CARm + M_C182CAR -> M_CAR + M_C182CARm	Carnitine_transport_reaction
NA	NA	NA	r710	M_CARm + M_C183CAR -> M_CAR + M_C183CARm	Carnitine_transport_reaction
NA	NA	NA	r711	M_CARm + M_C190CAR -> M_CAR + M_C190CARm	Carnitine_transport_reaction
NA	NA	NA	r712	M_CARm + M_C191CAR -> M_CAR + M_C191CARm	Carnitine_transport_reaction
NA	NA	NA	r713	M_CARm + M_C192CAR -> M_CAR + M_C192CARm	Carnitine_transport_reaction
NA	NA	NA	r714	M_CARm + M_C200CAR -> M_CAR + M_C200CARm	Carnitine_transport_reaction
An08g04990	TRIRE0122240	0	r720	M_C120CARm + M_COAm <-> M_CARm + M_C120COAm	Carnitine_O-acetyltransferase
An18g01590	NA	NA	r720	M_C120CARm + M_COAm <-> M_CARm + M_C120COAm	Carnitine_O-acetyltransferase
An08g04990	TRIRE0122240	0	r721	M_C140CARm + M_COAm <-> M_CARm + M_C140COAm	Carnitine_O-acetyltransferase
An18g01590	NA	NA	r721	M_C140CARm + M_COAm <-> M_CARm + M_C140COAm	Carnitine_O-acetyltransferase
An08g04990	TRIRE0122240	0	r722	M_C141CARm + M_COAm <-> M_CARm + M_C141COAm	Carnitine_O-acetyltransferase
An18g01590	NA	NA	r722	M_C141CARm + M_COAm <-> M_CARm + M_C141COAm	Carnitine_O-acetyltransferase
An08g04990	TRIRE0122240	0	r723	M_C150CARm + M_COAm <-> M_CARm + M_C150COAm	Carnitine_O-acetyltransferase
An18g01590	NA	NA	r723	M_C150CARm + M_COAm <-> M_CARm + M_C150COAm	Carnitine_O-acetyltransferase
An08g04990	TRIRE0122240	0	r724	M_C160CARm + M_COAm <-> M_CARm + M_C160COAm	Carnitine_O-acetyltransferase
An18g01590	NA	NA	r724	M_C160CARm + M_COAm <-> M_CARm + M_C160COAm	Carnitine_O-acetyltransferase
An08g04990	TRIRE0122240	0	r725	M_C161CARm + M_COAm <-> M_CARm + M_C161COAm	Carnitine_O-acetyltransferase
An18g01590	NA	NA	r725	M_C161CARm + M_COAm <-> M_CARm + M_C161COAm	Carnitine_O-acetyltransferase
An08g04990	TRIRE0122240	0	r726	M_C162CARm + M_COAm <-> M_CARm + M_C162COAm	Carnitine_O-acetyltransferase
An18g01590	NA	NA	r726	M_C162CARm + M_COAm <-> M_CARm + M_C162COAm	Carnitine_O-acetyltransferase
An08g04990	TRIRE0122240	0	r727	M_C170CARm + M_COAm <-> M_CARm + M_C170COAm	Carnitine_O-acetyltransferase
An18g01590	NA	NA	r727	M_C170CARm + M_COAm <-> M_CARm + M_C170COAm	Carnitine_O-acetyltransferase
An08g04990	TRIRE0122240	0	r990	M_C171CARm + M_COAm <-> M_CARm + M_C171COAm	Carnitine_O-acetyltransferase
An18g01590	NA	NA	r990	M_C171CARm + M_COAm <-> M_CARm + M_C171COAm	Carnitine_O-acetyltransferase
An08g04990	TRIRE0122240	0	r728	M_C180CARm + M_COAm <-> M_CARm + M_C180COAm	Carnitine_O-acetyltransferase
An18g01590	NA	NA	r728	M_C180CARm + M_COAm <-> M_CARm + M_C180COAm	Carnitine_O-acetyltransferase
An08g04990	TRIRE0122240	0	r729	M_C181CARm + M_COAm <-> M_CARm + M_C181COAm	Carnitine_O-acetyltransferase
An18g01590	NA	NA	r729	M_C181CARm + M_COAm <-> M_CARm + M_C181COAm	Carnitine_O-acetyltransferase
An08g04990	TRIRE0122240	0	r730	M_C182CARm + M_COAm <-> M_CARm + M_C182COAm	Carnitine_O-acetyltransferase
An18g01590	NA	NA	r730	M_C182CARm + M_COAm <-> M_CARm + M_C182COAm	Carnitine_O-acetyltransferase
An08g04990	TRIRE0122240	0	r731	M_C183CARm + M_COAm <-> M_CARm + M_C183COAm	Carnitine_O-acetyltransferase
An18g01590	NA	NA	r731	M_C183CARm + M_COAm <-> M_CARm + M_C183COAm	Carnitine_O-acetyltransferase
An08g04990	TRIRE0122240	0	r732	M_C190CARm + M_COAm <-> M_CARm + M_C190COAm	Carnitine_O-acetyltransferase
An18g01590	NA	NA	r732	M_C190CARm + M_COAm <-> M_CARm + M_C190COAm	Carnitine_O-acetyltransferase
An08g04990	TRIRE0122240	0	r733	M_C191CARm + M_COAm <-> M_CARm + M_C191COAm	Carnitine_O-acetyltransferase
An18g01590	NA	NA	r733	M_C191CARm + M_COAm <-> M_CARm + M_C191COAm	Carnitine_O-acetyltransferase
An08g04990	TRIRE0122240	0	r734	M_C192CARm + M_COAm <-> M_CARm + M_C192COAm	Carnitine_O-acetyltransferase
An18g01590	NA	NA	r734	M_C192CARm + M_COAm <-> M_CARm + M_C192COAm	Carnitine_O-acetyltransferase
An08g04990	TRIRE0122240	0	r735	M_C200CARm + M_COAm <-> M_CARm + M_C200COAm	Carnitine_O-acetyltransferase
An18g01590	NA	NA	r735	M_C200CARm + M_COAm <-> M_CARm + M_C200COAm	Carnitine_O-acetyltransferase
An04g03290	TRIRE0121629	0	r736	M_C200COAm + M_FADm -> M_C20DCOAm + M_FADH2m	Long-chain-acyl-CoA_dehydrogenase
An13g03940	NA	NA	r736	M_C200COAm + M_FADm -> M_C20DCOAm + M_FADH2m	Long-chain-acyl-CoA_dehydrogenase
An17g01150	TRIRE0003464	0	r737	M_C200COAm + M_FADm -> M_C20DCOAm + M_FADH2m	Acyl-CoA_dehydrogenase
An14g00990	TRIRE0002392	0	r738	M_C20DCOAm + M_H2Om <-> M_C20HCOAm	Enoyl-CoA_hydratase
An02g02820	TRIRE0120765	1.5e-103	r738	M_C20DCOAm + M_H2Om <-> M_C20HCOAm	Enoyl-CoA_hydratase
An02g05840	TRIRE0069647	5.5e-81	r738	M_C20DCOAm + M_H2Om <-> M_C20HCOAm	Enoyl-CoA_hydratase
An02g07320	TRIRE0061442	3e-74	r738	M_C20DCOAm + M_H2Om <-> M_C20HCOAm	Enoyl-CoA_hydratase
An14g00990	TRIRE0002392	0	r739	M_C20HCOAm + M_NADm <-> M_C20OCOAm + M_NADHm	3-hydroxyacyl-CoA_dehydrogenase
An12g03260	NA	NA	r739	M_C20HCOAm + M_NADm <-> M_C20OCOAm + M_NADHm	3-hydroxyacyl-CoA_dehydrogenase
An02g03320	NA	NA	r740	M_C20OCOAm + M_COAm -> M_ACCOAm + M_C180COAm	3-ketoacyl-CoA_thiolase
An04g05720	TRIRE0075368	1e-162	r740	M_C20OCOAm + M_COAm -> M_ACCOAm + M_C180COAm	3-ketoacyl-CoA_thiolase
An08g05400	TRIRE0123720	2.5e-150	r740	M_C20OCOAm + M_COAm -> M_ACCOAm + M_C180COAm	3-ketoacyl-CoA_thiolase
An13g00590	TRIRE0003835	1.5e-128	r740	M_C20OCOAm + M_COAm -> M_ACCOAm + M_C180COAm	3-ketoacyl-CoA_thiolase
An04g03290	TRIRE0121629	0	r746	M_C180COAm + M_FADm -> M_C18DCOAm + M_FADH2m	Long-chain-acyl-CoA_dehydrogenase
An13g03940	NA	NA	r746	M_C180COAm + M_FADm -> M_C18DCOAm + M_FADH2m	Long-chain-acyl-CoA_dehydrogenase
An17g01150	TRIRE0003464	0	r747	M_C180COAm + M_FADm -> M_C18DCOAm + M_FADH2m	Acyl-CoA_dehydrogenase
An14g00990	TRIRE0002392	0	r748	M_C18DCOAm + M_H2Om <-> M_C18HCOAm	Enoyl-CoA_hydratase
An02g02820	TRIRE0120765	1.5e-103	r748	M_C18DCOAm + M_H2Om <-> M_C18HCOAm	Enoyl-CoA_hydratase
An02g05840	TRIRE0069647	5.5e-81	r748	M_C18DCOAm + M_H2Om <-> M_C18HCOAm	Enoyl-CoA_hydratase
An02g07320	TRIRE0061442	3e-74	r748	M_C18DCOAm + M_H2Om <-> M_C18HCOAm	Enoyl-CoA_hydratase
An14g00990	TRIRE0002392	0	r749	M_C18HCOAm + M_NADm <-> M_C18OCOAm + M_NADHm	3-hydroxyacyl-CoA_dehydrogenase
An12g03260	NA	NA	r749	M_C18HCOAm + M_NADm <-> M_C18OCOAm + M_NADHm	3-hydroxyacyl-CoA_dehydrogenase
An02g03320	NA	NA	r750	M_C18OCOAm + M_COAm -> M_ACCOAm + M_C160COAm	3-ketoacyl-CoA_thiolase
An04g05720	TRIRE0075368	1e-162	r750	M_C18OCOAm + M_COAm -> M_ACCOAm + M_C160COAm	3-ketoacyl-CoA_thiolase
An08g05400	TRIRE0123720	2.5e-150	r750	M_C18OCOAm + M_COAm -> M_ACCOAm + M_C160COAm	3-ketoacyl-CoA_thiolase
An13g00590	TRIRE0003835	1.5e-128	r750	M_C18OCOAm + M_COAm -> M_ACCOAm + M_C160COAm	3-ketoacyl-CoA_thiolase
An04g03290	TRIRE0121629	0	r756	M_C160COAm + M_FADm -> M_C16DCOAm + M_FADH2m	Long-chain-acyl-CoA_dehydrogenase
An13g03940	NA	NA	r756	M_C160COAm + M_FADm -> M_C16DCOAm + M_FADH2m	Long-chain-acyl-CoA_dehydrogenase
An17g01150	TRIRE0003464	0	r757	M_C160COAm + M_FADm -> M_C16DCOAm + M_FADH2m	Acyl-CoA_dehydrogenase
An14g00990	TRIRE0002392	0	r758	M_C16DCOAm + M_H2Om <-> M_C16HCOAm	Enoyl-CoA_hydratase
An02g02820	TRIRE0120765	1.5e-103	r758	M_C16DCOAm + M_H2Om <-> M_C16HCOAm	Enoyl-CoA_hydratase
An02g05840	TRIRE0069647	5.5e-81	r758	M_C16DCOAm + M_H2Om <-> M_C16HCOAm	Enoyl-CoA_hydratase
An02g07320	TRIRE0061442	3e-74	r758	M_C16DCOAm + M_H2Om <-> M_C16HCOAm	Enoyl-CoA_hydratase
An14g00990	TRIRE0002392	0	r759	M_C16HCOAm + M_NADm <-> M_C16OCOAm + M_NADHm	3-hydroxyacyl-CoA_dehydrogenase
An12g03260	NA	NA	r759	M_C16HCOAm + M_NADm <-> M_C16OCOAm + M_NADHm	3-hydroxyacyl-CoA_dehydrogenase
An02g03320	NA	NA	r760	M_C16OCOAm + M_COAm -> M_ACCOAm + M_C140COAm	3-ketoacyl-CoA_thiolase
An04g05720	TRIRE0075368	1e-162	r760	M_C16OCOAm + M_COAm -> M_ACCOAm + M_C140COAm	3-ketoacyl-CoA_thiolase
An08g05400	TRIRE0123720	2.5e-150	r760	M_C16OCOAm + M_COAm -> M_ACCOAm + M_C140COAm	3-ketoacyl-CoA_thiolase
An13g00590	TRIRE0003835	1.5e-128	r760	M_C16OCOAm + M_COAm -> M_ACCOAm + M_C140COAm	3-ketoacyl-CoA_thiolase
An04g03290	TRIRE0121629	0	r766	M_C140COAm + M_FADm -> M_C14DCOAm + M_FADH2m	Long-chain-acyl-CoA_dehydrogenase
An13g03940	NA	NA	r766	M_C140COAm + M_FADm -> M_C14DCOAm + M_FADH2m	Long-chain-acyl-CoA_dehydrogenase
An17g01150	TRIRE0003464	0	r767	M_C140COAm + M_FADm -> M_C14DCOAm + M_FADH2m	Acyl-CoA_dehydrogenase
An14g00990	TRIRE0002392	0	r768	M_C14DCOAm + M_H2Om <-> M_C14HCOAm	Enoyl-CoA_hydratase
An02g02820	TRIRE0120765	1.5e-103	r768	M_C14DCOAm + M_H2Om <-> M_C14HCOAm	Enoyl-CoA_hydratase
An02g05840	TRIRE0069647	5.5e-81	r768	M_C14DCOAm + M_H2Om <-> M_C14HCOAm	Enoyl-CoA_hydratase
An02g07320	TRIRE0061442	3e-74	r768	M_C14DCOAm + M_H2Om <-> M_C14HCOAm	Enoyl-CoA_hydratase
An14g00990	TRIRE0002392	0	r769	M_C14HCOAm + M_NADm <-> M_C14OCOAm + M_NADHm	3-hydroxyacyl-CoA_dehydrogenase
An12g03260	NA	NA	r769	M_C14HCOAm + M_NADm <-> M_C14OCOAm + M_NADHm	3-hydroxyacyl-CoA_dehydrogenase
An02g03320	NA	NA	r770	M_C14OCOAm + M_COAm -> M_ACCOAm + M_C120COAm	3-ketoacyl-CoA_thiolase
An04g05720	TRIRE0075368	1e-162	r770	M_C14OCOAm + M_COAm -> M_ACCOAm + M_C120COAm	3-ketoacyl-CoA_thiolase
An08g05400	TRIRE0123720	2.5e-150	r770	M_C14OCOAm + M_COAm -> M_ACCOAm + M_C120COAm	3-ketoacyl-CoA_thiolase
An13g00590	TRIRE0003835	1.5e-128	r770	M_C14OCOAm + M_COAm -> M_ACCOAm + M_C120COAm	3-ketoacyl-CoA_thiolase
An04g03290	TRIRE0121629	0	r771	M_C120COAm + M_FADm -> M_C12DCOAm + M_FADH2m	Long-chain-acyl-CoA_dehydrogenase
An13g03940	NA	NA	r771	M_C120COAm + M_FADm -> M_C12DCOAm + M_FADH2m	Long-chain-acyl-CoA_dehydrogenase
An17g01150	TRIRE0003464	0	r772	M_C120COAm + M_FADm -> M_C12DCOAm + M_FADH2m	Acyl-CoA_dehydrogenase
An14g00990	TRIRE0002392	0	r773	M_C12DCOAm + M_H2Om <-> M_C12HCOAm	Enoyl-CoA_hydratase
An02g02820	TRIRE0120765	1.5e-103	r773	M_C12DCOAm + M_H2Om <-> M_C12HCOAm	Enoyl-CoA_hydratase
An02g05840	TRIRE0069647	5.5e-81	r773	M_C12DCOAm + M_H2Om <-> M_C12HCOAm	Enoyl-CoA_hydratase
An02g07320	TRIRE0061442	3e-74	r773	M_C12DCOAm + M_H2Om <-> M_C12HCOAm	Enoyl-CoA_hydratase
An14g00990	TRIRE0002392	0	r774	M_C12HCOAm + M_NADm <-> M_C12OCOAm + M_NADHm	3-hydroxyacyl-CoA_dehydrogenase
An12g03260	NA	NA	r774	M_C12HCOAm + M_NADm <-> M_C12OCOAm + M_NADHm	3-hydroxyacyl-CoA_dehydrogenase
An02g03320	NA	NA	r775	M_C12OCOAm + M_COAm -> M_ACCOAm + M_C100COAm	3-ketoacyl-CoA_thiolase
An04g05720	TRIRE0075368	1e-162	r775	M_C12OCOAm + M_COAm -> M_ACCOAm + M_C100COAm	3-ketoacyl-CoA_thiolase
An08g05400	TRIRE0123720	2.5e-150	r775	M_C12OCOAm + M_COAm -> M_ACCOAm + M_C100COAm	3-ketoacyl-CoA_thiolase
An13g00590	TRIRE0003835	1.5e-128	r775	M_C12OCOAm + M_COAm -> M_ACCOAm + M_C100COAm	3-ketoacyl-CoA_thiolase
An04g03290	TRIRE0121629	0	r776	M_C100COAm + M_FADm -> M_C10DCOAm + M_FADH2m	Long-chain-acyl-CoA_dehydrogenase
An13g03940	NA	NA	r776	M_C100COAm + M_FADm -> M_C10DCOAm + M_FADH2m	Long-chain-acyl-CoA_dehydrogenase
An17g01150	TRIRE0003464	0	r777	M_C100COAm + M_FADm -> M_C10DCOAm + M_FADH2m	Acyl-CoA_dehydrogenase
An14g00990	TRIRE0002392	0	r778	M_C10DCOAm + M_H2Om <-> M_C10HCOAm	Enoyl-CoA_hydratase
An02g02820	TRIRE0120765	1.5e-103	r778	M_C10DCOAm + M_H2Om <-> M_C10HCOAm	Enoyl-CoA_hydratase
An02g05840	TRIRE0069647	5.5e-81	r778	M_C10DCOAm + M_H2Om <-> M_C10HCOAm	Enoyl-CoA_hydratase
An02g07320	TRIRE0061442	3e-74	r778	M_C10DCOAm + M_H2Om <-> M_C10HCOAm	Enoyl-CoA_hydratase
An14g00990	TRIRE0002392	0	r779	M_C10HCOAm + M_NADm <-> M_C10OCOAm + M_NADHm	3-hydroxyacyl-CoA_dehydrogenase
An12g03260	NA	NA	r779	M_C10HCOAm + M_NADm <-> M_C10OCOAm + M_NADHm	3-hydroxyacyl-CoA_dehydrogenase
An02g03320	NA	NA	r780	M_C10OCOAm + M_COAm -> M_ACCOAm + M_C80COAm	3-ketoacyl-CoA_thiolase
An04g05720	TRIRE0075368	1e-162	r780	M_C10OCOAm + M_COAm -> M_ACCOAm + M_C80COAm	3-ketoacyl-CoA_thiolase
An08g05400	TRIRE0123720	2.5e-150	r780	M_C10OCOAm + M_COAm -> M_ACCOAm + M_C80COAm	3-ketoacyl-CoA_thiolase
An13g00590	TRIRE0003835	1.5e-128	r780	M_C10OCOAm + M_COAm -> M_ACCOAm + M_C80COAm	3-ketoacyl-CoA_thiolase
An04g03290	TRIRE0121629	0	r781	M_C80COAm + M_FADm -> M_C8DCOAm + M_FADH2m	Long-chain-acyl-CoA_dehydrogenase
An13g03940	NA	NA	r781	M_C80COAm + M_FADm -> M_C8DCOAm + M_FADH2m	Long-chain-acyl-CoA_dehydrogenase
An17g01150	TRIRE0003464	0	r782	M_C80COAm + M_FADm -> M_C8DCOAm + M_FADH2m	Acyl-CoA_dehydrogenase
An14g00990	TRIRE0002392	0	r783	M_C8DCOAm + M_H2Om <-> M_C8HCOAm	Enoyl-CoA_hydratase
An02g02820	TRIRE0120765	1.5e-103	r783	M_C8DCOAm + M_H2Om <-> M_C8HCOAm	Enoyl-CoA_hydratase
An02g05840	TRIRE0069647	5.5e-81	r783	M_C8DCOAm + M_H2Om <-> M_C8HCOAm	Enoyl-CoA_hydratase
An02g07320	TRIRE0061442	3e-74	r783	M_C8DCOAm + M_H2Om <-> M_C8HCOAm	Enoyl-CoA_hydratase
An14g00990	TRIRE0002392	0	r784	M_C8HCOAm + M_NADm <-> M_C8OCOAm + M_NADHm	3-hydroxyacyl-CoA_dehydrogenase
An12g03260	NA	NA	r784	M_C8HCOAm + M_NADm <-> M_C8OCOAm + M_NADHm	3-hydroxyacyl-CoA_dehydrogenase
An02g03320	NA	NA	r785	M_C8OCOAm + M_COAm -> M_ACCOAm + M_C60COAm	3-ketoacyl-CoA_thiolase
An04g05720	TRIRE0075368	1e-162	r785	M_C8OCOAm + M_COAm -> M_ACCOAm + M_C60COAm	3-ketoacyl-CoA_thiolase
An08g05400	TRIRE0123720	2.5e-150	r785	M_C8OCOAm + M_COAm -> M_ACCOAm + M_C60COAm	3-ketoacyl-CoA_thiolase
An13g00590	TRIRE0003835	1.5e-128	r785	M_C8OCOAm + M_COAm -> M_ACCOAm + M_C60COAm	3-ketoacyl-CoA_thiolase
An17g01150	TRIRE0003464	0	r786	M_C60COAm + M_FADm -> M_C6DCOAm + M_FADH2m	Acyl-CoA_dehydrogenase
An14g00990	TRIRE0002392	0	r787	M_C6DCOAm + M_H2Om <-> M_C6HCOAm	Enoyl-CoA_hydratase
An02g02820	TRIRE0120765	1.5e-103	r787	M_C6DCOAm + M_H2Om <-> M_C6HCOAm	Enoyl-CoA_hydratase
An02g05840	TRIRE0069647	5.5e-81	r787	M_C6DCOAm + M_H2Om <-> M_C6HCOAm	Enoyl-CoA_hydratase
An02g07320	TRIRE0061442	3e-74	r787	M_C6DCOAm + M_H2Om <-> M_C6HCOAm	Enoyl-CoA_hydratase
An14g00990	TRIRE0002392	0	r788	M_C6HCOAm + M_NADm <-> M_C6OCOAm + M_NADHm	3-hydroxyacyl-CoA_dehydrogenase
An12g03260	NA	NA	r788	M_C6HCOAm + M_NADm <-> M_C6OCOAm + M_NADHm	3-hydroxyacyl-CoA_dehydrogenase
An02g03320	NA	NA	r789	M_C6OCOAm + M_COAm -> M_ACCOAm + M_C40COAm	3-ketoacyl-CoA_thiolase
An04g05720	TRIRE0075368	1e-162	r789	M_C6OCOAm + M_COAm -> M_ACCOAm + M_C40COAm	3-ketoacyl-CoA_thiolase
An08g05400	TRIRE0123720	2.5e-150	r789	M_C6OCOAm + M_COAm -> M_ACCOAm + M_C40COAm	3-ketoacyl-CoA_thiolase
An13g00590	TRIRE0003835	1.5e-128	r789	M_C6OCOAm + M_COAm -> M_ACCOAm + M_C40COAm	3-ketoacyl-CoA_thiolase
An17g01150	TRIRE0003464	0	r790	M_C40COAm + M_FADm -> M_C4DCOAm + M_FADH2m	Acyl-CoA_dehydrogenase
An14g00990	TRIRE0002392	0	r791	M_C4DCOAm + M_H2Om <-> M_C4HCOAm	Enoyl-CoA_hydratase
An02g02820	TRIRE0120765	1.5e-103	r791	M_C4DCOAm + M_H2Om <-> M_C4HCOAm	Enoyl-CoA_hydratase
An02g05840	TRIRE0069647	5.5e-81	r791	M_C4DCOAm + M_H2Om <-> M_C4HCOAm	Enoyl-CoA_hydratase
An02g07320	TRIRE0061442	3e-74	r791	M_C4DCOAm + M_H2Om <-> M_C4HCOAm	Enoyl-CoA_hydratase
An14g00990	TRIRE0002392	0	r792	M_C4HCOAm + M_NADm <-> M_AACCOAm + M_NADHm	3-hydroxyacyl-CoA_dehydrogenase
An12g03260	NA	NA	r792	M_C4HCOAm + M_NADm <-> M_AACCOAm + M_NADHm	3-hydroxyacyl-CoA_dehydrogenase
An13g01920	TRIRE0120079	1e-165	r793	M_AACCOAm + M_COAm -> M_ACCOAm	Acetyl-CoA_C-acetyltransferase,_acetoacetyl-CoA_thiolase
An04g03290	TRIRE0121629	0	r741	M_C190COAm + M_FADm -> M_C19DCOAm + M_FADH2m	Long-chain-acyl-CoA_dehydrogenase
An13g03940	NA	NA	r741	M_C190COAm + M_FADm -> M_C19DCOAm + M_FADH2m	Long-chain-acyl-CoA_dehydrogenase
An17g01150	TRIRE0003464	0	r742	M_C190COAm + M_FADm -> M_C19DCOAm + M_FADH2m	Acyl-CoA_dehydrogenase
An14g00990	TRIRE0002392	0	r743	M_C19DCOAm + M_H2Om <-> M_C19HCOAm	Enoyl-CoA_hydratase
An02g02820	TRIRE0120765	1.5e-103	r743	M_C19DCOAm + M_H2Om <-> M_C19HCOAm	Enoyl-CoA_hydratase
An02g05840	TRIRE0069647	5.5e-81	r743	M_C19DCOAm + M_H2Om <-> M_C19HCOAm	Enoyl-CoA_hydratase
An02g07320	TRIRE0061442	3e-74	r743	M_C19DCOAm + M_H2Om <-> M_C19HCOAm	Enoyl-CoA_hydratase
An14g00990	TRIRE0002392	0	r744	M_C19HCOAm + M_NADm <-> M_C19OCOAm + M_NADHm	3-hydroxyacyl-CoA_dehydrogenase
An12g03260	NA	NA	r744	M_C19HCOAm + M_NADm <-> M_C19OCOAm + M_NADHm	3-hydroxyacyl-CoA_dehydrogenase
An02g03320	NA	NA	r745	M_C19OCOAm + M_COAm -> M_ACCOAm + M_C170COAm	3-ketoacyl-CoA_thiolase
An04g05720	TRIRE0075368	1e-162	r745	M_C19OCOAm + M_COAm -> M_ACCOAm + M_C170COAm	3-ketoacyl-CoA_thiolase
An08g05400	TRIRE0123720	2.5e-150	r745	M_C19OCOAm + M_COAm -> M_ACCOAm + M_C170COAm	3-ketoacyl-CoA_thiolase
An13g00590	TRIRE0003835	1.5e-128	r745	M_C19OCOAm + M_COAm -> M_ACCOAm + M_C170COAm	3-ketoacyl-CoA_thiolase
An04g03290	TRIRE0121629	0	r751	M_C170COAm + M_FADm -> M_C17DCOAm + M_FADH2m	Long-chain-acyl-CoA_dehydrogenase
An13g03940	NA	NA	r751	M_C170COAm + M_FADm -> M_C17DCOAm + M_FADH2m	Long-chain-acyl-CoA_dehydrogenase
An17g01150	TRIRE0003464	0	r752	M_C170COAm + M_FADm -> M_C17DCOAm + M_FADH2m	Acyl-CoA_dehydrogenase
An14g00990	TRIRE0002392	0	r753	M_C17DCOAm + M_H2Om <-> M_C17HCOAm	Enoyl-CoA_hydratase
An02g02820	TRIRE0120765	1.5e-103	r753	M_C17DCOAm + M_H2Om <-> M_C17HCOAm	Enoyl-CoA_hydratase
An02g05840	TRIRE0069647	5.5e-81	r753	M_C17DCOAm + M_H2Om <-> M_C17HCOAm	Enoyl-CoA_hydratase
An02g07320	TRIRE0061442	3e-74	r753	M_C17DCOAm + M_H2Om <-> M_C17HCOAm	Enoyl-CoA_hydratase
An14g00990	TRIRE0002392	0	r754	M_C17HCOAm + M_NADm <-> M_C17OCOAm + M_NADHm	3-hydroxyacyl-CoA_dehydrogenase
An12g03260	NA	NA	r754	M_C17HCOAm + M_NADm <-> M_C17OCOAm + M_NADHm	3-hydroxyacyl-CoA_dehydrogenase
An02g03320	NA	NA	r755	M_C17OCOAm + M_COAm -> M_ACCOAm + M_C150COAm	3-ketoacyl-CoA_thiolase
An04g05720	TRIRE0075368	1e-162	r755	M_C17OCOAm + M_COAm -> M_ACCOAm + M_C150COAm	3-ketoacyl-CoA_thiolase
An08g05400	TRIRE0123720	2.5e-150	r755	M_C17OCOAm + M_COAm -> M_ACCOAm + M_C150COAm	3-ketoacyl-CoA_thiolase
An13g00590	TRIRE0003835	1.5e-128	r755	M_C17OCOAm + M_COAm -> M_ACCOAm + M_C150COAm	3-ketoacyl-CoA_thiolase
An04g03290	TRIRE0121629	0	r761	M_C150COAm + M_FADm -> M_C15DCOAm + M_FADH2m	Long-chain-acyl-CoA_dehydrogenase
An13g03940	NA	NA	r761	M_C150COAm + M_FADm -> M_C15DCOAm + M_FADH2m	Long-chain-acyl-CoA_dehydrogenase
An17g01150	TRIRE0003464	0	r762	M_C150COAm + M_FADm -> M_C15DCOAm + M_FADH2m	Acyl-CoA_dehydrogenase
An14g00990	TRIRE0002392	0	r763	M_C15DCOAm + M_H2Om <-> M_C15HCOAm	Enoyl-CoA_hydratase
An02g02820	TRIRE0120765	1.5e-103	r763	M_C15DCOAm + M_H2Om <-> M_C15HCOAm	Enoyl-CoA_hydratase
An02g05840	TRIRE0069647	5.5e-81	r763	M_C15DCOAm + M_H2Om <-> M_C15HCOAm	Enoyl-CoA_hydratase
An02g07320	TRIRE0061442	3e-74	r763	M_C15DCOAm + M_H2Om <-> M_C15HCOAm	Enoyl-CoA_hydratase
An14g00990	TRIRE0002392	0	r764	M_C15HCOAm + M_NADm <-> M_C15OCOAm + M_NADHm	3-hydroxyacyl-CoA_dehydrogenase
An12g03260	NA	NA	r764	M_C15HCOAm + M_NADm <-> M_C15OCOAm + M_NADHm	3-hydroxyacyl-CoA_dehydrogenase
An02g03320	NA	NA	r765	M_C15OCOAm + M_COAm -> M_ACCOAm + M_C130COAm	3-ketoacyl-CoA_thiolase
An04g05720	TRIRE0075368	1e-162	r765	M_C15OCOAm + M_COAm -> M_ACCOAm + M_C130COAm	3-ketoacyl-CoA_thiolase
An08g05400	TRIRE0123720	2.5e-150	r765	M_C15OCOAm + M_COAm -> M_ACCOAm + M_C130COAm	3-ketoacyl-CoA_thiolase
An13g00590	TRIRE0003835	1.5e-128	r765	M_C15OCOAm + M_COAm -> M_ACCOAm + M_C130COAm	3-ketoacyl-CoA_thiolase
An04g03290	TRIRE0121629	0	r593	M_C130COAm + M_FADm -> M_C13DCOAm + M_FADH2m	Long-chain-acyl-CoA_dehydrogenase
An13g03940	NA	NA	r593	M_C130COAm + M_FADm -> M_C13DCOAm + M_FADH2m	Long-chain-acyl-CoA_dehydrogenase
An17g01150	TRIRE0003464	0	r594	M_C130COAm + M_FADm -> M_C13DCOAm + M_FADH2m	Acyl-CoA_dehydrogenase
An14g00990	TRIRE0002392	0	r595	M_C13DCOAm + M_H2Om <-> M_C13HCOAm	Enoyl-CoA_hydratase
An02g02820	TRIRE0120765	1.5e-103	r595	M_C13DCOAm + M_H2Om <-> M_C13HCOAm	Enoyl-CoA_hydratase
An02g05840	TRIRE0069647	5.5e-81	r595	M_C13DCOAm + M_H2Om <-> M_C13HCOAm	Enoyl-CoA_hydratase
An02g07320	TRIRE0061442	3e-74	r595	M_C13DCOAm + M_H2Om <-> M_C13HCOAm	Enoyl-CoA_hydratase
An14g00990	TRIRE0002392	0	r596	M_C13HCOAm + M_NADm <-> M_C13OCOAm + M_NADHm	3-hydroxyacyl-CoA_dehydrogenase
An12g03260	NA	NA	r596	M_C13HCOAm + M_NADm <-> M_C13OCOAm + M_NADHm	3-hydroxyacyl-CoA_dehydrogenase
An02g03320	NA	NA	r597	M_C13OCOAm + M_COAm -> M_ACCOAm + M_C110COAm	3-ketoacyl-CoA_thiolase
An04g05720	TRIRE0075368	1e-162	r597	M_C13OCOAm + M_COAm -> M_ACCOAm + M_C110COAm	3-ketoacyl-CoA_thiolase
An08g05400	TRIRE0123720	2.5e-150	r597	M_C13OCOAm + M_COAm -> M_ACCOAm + M_C110COAm	3-ketoacyl-CoA_thiolase
An13g00590	TRIRE0003835	1.5e-128	r597	M_C13OCOAm + M_COAm -> M_ACCOAm + M_C110COAm	3-ketoacyl-CoA_thiolase
An04g03290	TRIRE0121629	0	r603	M_C110COAm + M_FADm -> M_C11DCOAm + M_FADH2m	Long-chain-acyl-CoA_dehydrogenase
An13g03940	NA	NA	r603	M_C110COAm + M_FADm -> M_C11DCOAm + M_FADH2m	Long-chain-acyl-CoA_dehydrogenase
An17g01150	TRIRE0003464	0	r604	M_C110COAm + M_FADm -> M_C11DCOAm + M_FADH2m	Acyl-CoA_dehydrogenase
An14g00990	TRIRE0002392	0	r605	M_C11DCOAm + M_H2Om <-> M_C11HCOAm	Enoyl-CoA_hydratase
An02g02820	TRIRE0120765	1.5e-103	r605	M_C11DCOAm + M_H2Om <-> M_C11HCOAm	Enoyl-CoA_hydratase
An02g05840	TRIRE0069647	5.5e-81	r605	M_C11DCOAm + M_H2Om <-> M_C11HCOAm	Enoyl-CoA_hydratase
An02g07320	TRIRE0061442	3e-74	r605	M_C11DCOAm + M_H2Om <-> M_C11HCOAm	Enoyl-CoA_hydratase
An14g00990	TRIRE0002392	0	r606	M_C11HCOAm + M_NADm <-> M_C11OCOAm + M_NADHm	3-hydroxyacyl-CoA_dehydrogenase
An12g03260	NA	NA	r606	M_C11HCOAm + M_NADm <-> M_C11OCOAm + M_NADHm	3-hydroxyacyl-CoA_dehydrogenase
An02g03320	NA	NA	r607	M_C11OCOAm + M_COAm -> M_ACCOAm + M_C90COAm	3-ketoacyl-CoA_thiolase
An04g05720	TRIRE0075368	1e-162	r607	M_C11OCOAm + M_COAm -> M_ACCOAm + M_C90COAm	3-ketoacyl-CoA_thiolase
An08g05400	TRIRE0123720	2.5e-150	r607	M_C11OCOAm + M_COAm -> M_ACCOAm + M_C90COAm	3-ketoacyl-CoA_thiolase
An13g00590	TRIRE0003835	1.5e-128	r607	M_C11OCOAm + M_COAm -> M_ACCOAm + M_C90COAm	3-ketoacyl-CoA_thiolase
An17g01150	TRIRE0003464	0	r613	M_C90COAm + M_FADm -> M_C9DCOAm + M_FADH2m	Acyl-CoA_dehydrogenase
An14g00990	TRIRE0002392	0	r614	M_C9DCOAm + M_H2Om <-> M_C9HCOAm	Enoyl-CoA_hydratase
An02g02820	TRIRE0120765	1.5e-103	r614	M_C9DCOAm + M_H2Om <-> M_C9HCOAm	Enoyl-CoA_hydratase
An02g05840	TRIRE0069647	5.5e-81	r614	M_C9DCOAm + M_H2Om <-> M_C9HCOAm	Enoyl-CoA_hydratase
An02g07320	TRIRE0061442	3e-74	r614	M_C9DCOAm + M_H2Om <-> M_C9HCOAm	Enoyl-CoA_hydratase
An14g00990	TRIRE0002392	0	r615	M_C9HCOAm + M_NADm <-> M_C9OCOAm + M_NADHm	3-hydroxyacyl-CoA_dehydrogenase
An12g03260	NA	NA	r615	M_C9HCOAm + M_NADm <-> M_C9OCOAm + M_NADHm	3-hydroxyacyl-CoA_dehydrogenase
An02g03320	NA	NA	r616	M_C9OCOAm + M_COAm -> M_ACCOAm + M_C70COAm	3-ketoacyl-CoA_thiolase
An04g05720	TRIRE0075368	1e-162	r616	M_C9OCOAm + M_COAm -> M_ACCOAm + M_C70COAm	3-ketoacyl-CoA_thiolase
An08g05400	TRIRE0123720	2.5e-150	r616	M_C9OCOAm + M_COAm -> M_ACCOAm + M_C70COAm	3-ketoacyl-CoA_thiolase
An13g00590	TRIRE0003835	1.5e-128	r616	M_C9OCOAm + M_COAm -> M_ACCOAm + M_C70COAm	3-ketoacyl-CoA_thiolase
An17g01150	TRIRE0003464	0	r673	M_C70COAm + M_FADm -> M_C7DCOAm + M_FADH2m	Acyl-CoA_dehydrogenase
An14g00990	TRIRE0002392	0	r674	M_C7DCOAm + M_H2Om <-> M_C7HCOAm	Enoyl-CoA_hydratase
An02g02820	TRIRE0120765	1.5e-103	r674	M_C7DCOAm + M_H2Om <-> M_C7HCOAm	Enoyl-CoA_hydratase
An02g05840	TRIRE0069647	5.5e-81	r674	M_C7DCOAm + M_H2Om <-> M_C7HCOAm	Enoyl-CoA_hydratase
An02g07320	TRIRE0061442	3e-74	r674	M_C7DCOAm + M_H2Om <-> M_C7HCOAm	Enoyl-CoA_hydratase
An14g00990	TRIRE0002392	0	r675	M_C7HCOAm + M_NADm <-> M_C7OCOAm + M_NADHm	3-hydroxyacyl-CoA_dehydrogenase
An12g03260	NA	NA	r675	M_C7HCOAm + M_NADm <-> M_C7OCOAm + M_NADHm	3-hydroxyacyl-CoA_dehydrogenase
An02g03320	NA	NA	r676	M_C7OCOAm + M_COAm -> M_ACCOAm + M_C50COAm	3-ketoacyl-CoA_thiolase
An04g05720	TRIRE0075368	1e-162	r676	M_C7OCOAm + M_COAm -> M_ACCOAm + M_C50COAm	3-ketoacyl-CoA_thiolase
An08g05400	TRIRE0123720	2.5e-150	r676	M_C7OCOAm + M_COAm -> M_ACCOAm + M_C50COAm	3-ketoacyl-CoA_thiolase
An13g00590	TRIRE0003835	1.5e-128	r676	M_C7OCOAm + M_COAm -> M_ACCOAm + M_C50COAm	3-ketoacyl-CoA_thiolase
An17g01150	TRIRE0003464	0	r694	M_C50COAm + M_FADm -> M_C5DCOAm + M_FADH2m	Acyl-CoA_dehydrogenase
An14g00990	TRIRE0002392	0	r695	M_C5DCOAm + M_H2Om <-> M_C5HCOAm	Enoyl-CoA_hydratase
An02g02820	TRIRE0120765	1.5e-103	r695	M_C5DCOAm + M_H2Om <-> M_C5HCOAm	Enoyl-CoA_hydratase
An02g05840	TRIRE0069647	5.5e-81	r695	M_C5DCOAm + M_H2Om <-> M_C5HCOAm	Enoyl-CoA_hydratase
An02g07320	TRIRE0061442	3e-74	r695	M_C5DCOAm + M_H2Om <-> M_C5HCOAm	Enoyl-CoA_hydratase
An14g00990	TRIRE0002392	0	r696	M_C5HCOAm + M_NADm <-> M_C5OCOAm + M_NADHm	3-hydroxyacyl-CoA_dehydrogenase
An12g03260	NA	NA	r696	M_C5HCOAm + M_NADm <-> M_C5OCOAm + M_NADHm	3-hydroxyacyl-CoA_dehydrogenase
An02g03320	NA	NA	r697	M_C5OCOAm + M_COAm -> M_ACCOAm + M_PROPCOAm	3-ketoacyl-CoA_thiolase
An04g05720	TRIRE0075368	1e-162	r697	M_C5OCOAm + M_COAm -> M_ACCOAm + M_PROPCOAm	3-ketoacyl-CoA_thiolase
An08g05400	TRIRE0123720	2.5e-150	r697	M_C5OCOAm + M_COAm -> M_ACCOAm + M_PROPCOAm	3-ketoacyl-CoA_thiolase
An13g00590	TRIRE0003835	1.5e-128	r697	M_C5OCOAm + M_COAm -> M_ACCOAm + M_PROPCOAm	3-ketoacyl-CoA_thiolase
An18g01960	TRIRE0021279	0	r794	M_GL3P + M_C120ACP + M_C140ACP + M_C141ACP + M_C160ACP + M_C161ACP + M_C162ACP + M_C170ACP + M_C180ACP + M_C181ACP + M_C182ACP + M_C183ACP + M_C200ACP -> M_PSAGL3P + M_ACP	Glycerol-3-phosphate_acyltransferase
An18g01960	TRIRE0021279	0	r795	M_T3P2 + M_C120ACP + M_C140ACP + M_C141ACP + M_C160ACP + M_C161ACP + M_C162ACP + M_C170ACP + M_C180ACP + M_C181ACP + M_C182ACP + M_C183ACP + M_C200ACP -> M_PSAT3P2 + M_ACP	Glycerol-3-phosphate_acyltransferase
An16g06470	NA	NA	r796	M_PSAT3P2 + M_NADPH -> M_PSAGL3P + M_NADP	Acyldihydroxyacetonephosphate_reductase/_acylglycerone-phosphate_reductase_
An13g00040	TRIRE0120566	3e-112	r797	M_PSAGL3P + M_C120ACP + M_C140ACP + M_C141ACP + M_C160ACP + M_C161ACP + M_C162ACP + M_C170ACP + M_C180ACP + M_C181ACP + M_C182ACP + M_C183ACP + M_C200ACP -> M_PSPA + M_ACP	1-acylglycerol-3-phosphate_acyltransferase
An07g09570	TRIRE0051806	1e-169	r798	M_PSPA + M_CTP <-> M_PSCDPDG + M_PPI	Cdp-diacylglycerol_synthetase_(phosphatidate_cytidylyltransferase_)
An17g01120	TRIRE0003600	1.50015e-147	r799	M_PSCDPDG + M_SER <-> M_CMP + M_PS	Phosphatidylserine_synthase
An18g01960	TRIRE0021279	0	r800	M_GL3P + M_C120ACP + M_C140ACP + M_C141ACP + M_C150ACP + M_C160ACP + M_C161ACP + M_C162ACP + M_C170ACP + M_C180ACP + M_C181ACP + M_C182ACP + M_C183ACP + M_C200ACP -> M_PEAGL3P + M_ACP	Glycerol-3-phosphate_acyltransferase
An18g01960	TRIRE0021279	0	r801	M_T3P2 + M_C120ACP + M_C140ACP + M_C141ACP + M_C150ACP + M_C160ACP + M_C161ACP + M_C162ACP + M_C170ACP + M_C180ACP + M_C181ACP + M_C182ACP + M_C183ACP + M_C200ACP -> M_PEAT3P2 + M_ACP	Glycerol-3-phosphate_acyltransferase
An16g06470	NA	NA	r802	M_PEAT3P2 + M_NADPH -> M_PEAGL3P + M_NADP	Acyldihydroxyacetonephosphate_reductase/_acylglycerone-phosphate_reductase_
An13g00040	TRIRE0120566	3e-112	r803	M_PEAGL3P + M_C120ACP + M_C140ACP + M_C141ACP + M_C150ACP + M_C160ACP + M_C161ACP + M_C162ACP + M_C170ACP + M_C180ACP + M_C181ACP + M_C182ACP + M_C183ACP + M_C200ACP -> M_PEPA + M_ACP	1-acylglycerol-3-phosphate_acyltransferase
An07g09570	TRIRE0051806	1e-169	r804	M_PEPA + M_CTP <-> M_PECDPDG + M_PPI	Cdp-diacylglycerol_synthetase_(phosphatidate_cytidylyltransferase_)
An17g01120	TRIRE0003600	1.50015e-147	r805	M_PECDPDG + M_SER <-> M_CMP + M_PEPS	Phosphatidylserine_synthase
An03g02830	NA	NA	r806	M_PEPS -> M_PE + M_CO2	Phosphatidylserine_decarboxylase
An01g14110	TRIRE0110040	5.00003e-156	r806	M_PEPS -> M_PE + M_CO2	Phosphatidylserine_decarboxylase
An04g10280	NA	NA	r806	M_PEPS -> M_PE + M_CO2	Phosphatidylserine_decarboxylase
An09g04710	TRIRE0080958	0	r806	M_PEPS -> M_PE + M_CO2	Phosphatidylserine_decarboxylase
An12g00910	TRIRE0121498	2e-153	r806	M_PEPS -> M_PE + M_CO2	Phosphatidylserine_decarboxylase
An14g01880	NA	NA	r806	M_PEPS -> M_PE + M_CO2	Phosphatidylserine_decarboxylase
An18g01960	TRIRE0021279	0	r807	M_GL3P + M_C120ACP + M_C140ACP + M_C141ACP + M_C160ACP + M_C161ACP + M_C162ACP + M_C170ACP + M_C180ACP + M_C181ACP + M_C182ACP + M_C183ACP + M_C200ACP -> M_PCAGL3P + M_ACP	Glycerol-3-phosphate_acyltransferase
An18g01960	TRIRE0021279	0	r808	M_T3P2 + M_C120ACP + M_C140ACP + M_C141ACP + M_C160ACP + M_C161ACP + M_C162ACP + M_C170ACP + M_C180ACP + M_C181ACP + M_C182ACP + M_C183ACP + M_C200ACP -> M_PCAT3P2 + M_ACP	Glycerol-3-phosphate_acyltransferase
An16g06470	NA	NA	r809	M_PCAT3P2 + M_NADPH -> M_PCAGL3P + M_NADP	Acyldihydroxyacetonephosphate_reductase/_acylglycerone-phosphate_reductase_
An13g00040	TRIRE0120566	3e-112	r810	M_PCAGL3P + M_C120ACP + M_C140ACP + M_C141ACP + M_C160ACP + M_C161ACP + M_C162ACP + M_C170ACP + M_C180ACP + M_C181ACP + M_C182ACP + M_C183ACP + M_C200ACP -> M_PCPA + M_ACP	1-acylglycerol-3-phosphate_acyltransferase
An07g09570	TRIRE0051806	1e-169	r811	M_PCPA + M_CTP <-> M_PCCDPDG + M_PPI	Cdp-diacylglycerol_synthetase_(phosphatidate_cytidylyltransferase_)
An17g01120	TRIRE0003600	1.50015e-147	r812	M_PCCDPDG + M_SER <-> M_CMP + M_PCPS	Phosphatidylserine_synthase
An03g02830	NA	NA	r813	M_PCPS -> M_PCPE + M_CO2	Phosphatidylserine_decarboxylase
An01g14110	TRIRE0110040	5.00003e-156	r813	M_PCPS -> M_PCPE + M_CO2	Phosphatidylserine_decarboxylase
An04g10280	NA	NA	r813	M_PCPS -> M_PCPE + M_CO2	Phosphatidylserine_decarboxylase
An09g04710	TRIRE0080958	0	r813	M_PCPS -> M_PCPE + M_CO2	Phosphatidylserine_decarboxylase
An12g00910	TRIRE0121498	2e-153	r813	M_PCPS -> M_PCPE + M_CO2	Phosphatidylserine_decarboxylase
An14g01880	NA	NA	r813	M_PCPS -> M_PCPE + M_CO2	Phosphatidylserine_decarboxylase
An15g06310	TRIRE0044868	0	r814	M_PCPE + M_SAM -> M_SAH + M_PCPMME	Phosphatidylethanolamine_N-methyltransferase
An08g00560	TRIRE0049864	4.5005e-60	r815	M_PCPMME + M_SAM -> M_SAH + M_PCPDME	Methylene-fatty-acyl-phospholipid_synthase_
An08g00560	TRIRE0049864	4.5005e-60	r816	M_PCPDME + M_SAM -> M_PC + M_SAH	Methylene-fatty-acyl-phospholipid_synthase_
An18g01960	TRIRE0021279	0	r817	M_GL3P + M_C120ACP + M_C140ACP + M_C141ACP + M_C160ACP + M_C161ACP + M_C162ACP + M_C170ACP + M_C180ACP + M_C181ACP + M_C182ACP + M_C183ACP -> M_CLAGL3P + M_ACP	Glycerol-3-phosphate_acyltransferase
An13g00040	TRIRE0120566	3e-112	r818	M_CLAGL3P + M_C120ACP + M_C140ACP + M_C141ACP + M_C160ACP + M_C161ACP + M_C162ACP + M_C170ACP + M_C180ACP + M_C181ACP + M_C182ACP + M_C183ACP -> M_CLPA + M_ACP	1-acylglycerol-3-phosphate_acyltransferase
An07g09570	TRIRE0051806	1e-169	r819	M_CLPA + M_CTP <-> M_CLCDPDG + M_PPI	Cdp-diacylglycerol_synthetase_(phosphatidate_cytidylyltransferase_)
An17g01120	TRIRE0003600	1.50015e-147	r820	M_CLCDPDG + M_GL3P -> M_CMP + M_CLPIGP	CDP-diacylglycerol-glycerol-3-phosphate_3-phosphatidyltransferase
NA	NA	NA	r821	M_CLPIGP + M_H2O -> M_PG + M_PI	Phosphatidylglycerophosphatase
An15g01020	TRIRE0070703	2.5e-65	r822	M_CLCDPDG + M_PG -> M_CMP + M_CL	Cardiolipin_synthase/CDP-diacylglycerol-glycerol-3-phosphate_3-phosphatidyltransferase
An02g04040	TRIRE0078542	0	r823	M_PC -> M_LPC + M_C120 + M_C140 + M_C141 + M_C160 + M_C161 + M_C162 + M_C170 + M_C180 + M_C181 + M_C182 + M_C183 + M_C200	Phospholipase_A2/lecithinase_a/phosphatidase/phosphatidolipase/phospholipase_A
An04g03360	NA	NA	r823	M_PC -> M_LPC + M_C120 + M_C140 + M_C141 + M_C160 + M_C161 + M_C162 + M_C170 + M_C180 + M_C181 + M_C182 + M_C183 + M_C200	Phospholipase_A2/lecithinase_a/phosphatidase/phosphatidolipase/phospholipase_A
An08g08490	NA	NA	r823	M_PC -> M_LPC + M_C120 + M_C140 + M_C141 + M_C160 + M_C161 + M_C162 + M_C170 + M_C180 + M_C181 + M_C182 + M_C183 + M_C200	Phospholipase_A2/lecithinase_a/phosphatidase/phosphatidolipase/phospholipase_A
An08g12250	TRIRE0071125	3.5e-17	r823	M_PC -> M_LPC + M_C120 + M_C140 + M_C141 + M_C160 + M_C161 + M_C162 + M_C170 + M_C180 + M_C181 + M_C182 + M_C183 + M_C200	Phospholipase_A2/lecithinase_a/phosphatidase/phosphatidolipase/phospholipase_A
An12g06690	NA	NA	r823	M_PC -> M_LPC + M_C120 + M_C140 + M_C141 + M_C160 + M_C161 + M_C162 + M_C170 + M_C180 + M_C181 + M_C182 + M_C183 + M_C200	Phospholipase_A2/lecithinase_a/phosphatidase/phosphatidolipase/phospholipase_A
An02g04040	TRIRE0078542	0	r824	M_PE -> M_LPE + M_C120 + M_C140 + M_C141 + M_C150 + M_C160 + M_C161 + M_C162 + M_C170 + M_C180 + M_C181 + M_C182 + M_C183 + M_C200	Phospholipase_a2/lecithinase_A/phosphatidase/phosphatidolipase/phospholipase_a
An04g03360	NA	NA	r824	M_PE -> M_LPE + M_C120 + M_C140 + M_C141 + M_C150 + M_C160 + M_C161 + M_C162 + M_C170 + M_C180 + M_C181 + M_C182 + M_C183 + M_C200	Phospholipase_a2/lecithinase_A/phosphatidase/phosphatidolipase/phospholipase_a
[truncated: 542 more rows]

## Sheet: Tr2ComBy2wayBlast
JGI Gene number	Link to JGI	Common name in yeast based on BBH	Link to SGD
73501	73501	IRR1	IRR1
73508	73508	73508	73508
53660	53660	HNT3	HNT3
102382	102382	GLO2	GLO2
102383	102383	LAS1	LAS1
42193	42193	CAX4	CAX4
37262	37262	ITT1	ITT1
73517	73517	FAR11	FAR11
53091	53091	CHA1	CHA1
43195	43195	43195	43195
102401	102401	HYS2	HYS2
53818	53818	CAF16	CAF16
73525	73525	CSE1	CSE1
53615	53615	GID7	GID7
43599	43599	VPS1	VPS1
73536	73536	GDH1	GDH1
43615	43615	SUI2	SUI2
53125	53125	53125	53125
1692	1692	MRP20	MRP20
43618	43618	CDC73	CDC73
119551	119551	LEU5	LEU5
54395	54395	SST2	SST2
54710	54710	ORC4	ORC4
119554	119554	ENP1	ENP1
119555	119555	HGH1	HGH1
54598	54598	SFH1	SFH1
53753	53753	ZIM17	ZIM17
73560	73560	UTP20	UTP20
102444	102444	102444	102444
53004	53004	MIH1	MIH1
1702	1702	POL5	POL5
73564	73564	PRE10	PRE10
73570	73570	RNA1	RNA1
73571	73571	CYT1	CYT1
73574	73574	RPT1	RPT1
43649	43649	CCT4	CCT4
102458	102458	SGS1	SGS1
102461	102461	MPH1	MPH1
53848	53848	MEX67	MEX67
27406	27406	CDC14	CDC14
43662	43662	ADE1	ADE1
43664	43664	UGP1	UGP1
43671	43671	MEP1	MEP1
119578	119578	ERV29	ERV29
73646	73646	CDC54	CDC54
73647	73647	RET3	RET3
53366	53366	SUA5	SUA5
54042	54042	COG4	COG4
119592	119592	PMR1	PMR1
102512	102512	MCD1	MCD1
54469	54469	VTC4	VTC4
53796	53796	RMT2	RMT2
73665	73665	HXK2	HXK2
119600	119600	OST1	OST1
53728	53728	IPP1	IPP1
53350	53350	MRPL44	MRPL44
119603	119603	119603	119603
73678	73678	CNE1	CNE1
54283	54283	UTP18	UTP18
53721	53721	SLD5	SLD5
119609	119609	ARO3	ARO3
73690	73690	NAR1	NAR1
119614	119614	SCH9	SCH9
119616	119616	119616	119616
21166	21166	PRP4	PRP4
102559	102559	PCP1	PCP1
54330	54330	HST4	HST4
53972	53972	DBP8	DBP8
21168	21168	MKK1	MKK1
119623	119623	PUS7	PUS7
21170	21170	RPS12	RPS12
119626	119626	RPS22A	RPS22A
53437	53437	PAF1	PAF1
43802	43802	RER1	RER1
102579	102579	BRE1	BRE1
21174	21174	BDP1	BDP1
102581	102581	RAD23	RAD23
53282	53282	LOT6	LOT6
73733	73733	CCT8	CCT8
54202	54202	RMD1	RMD1
43814	43814	RPL43A	RPL43A
102593	102593	MRPL17	MRPL17
54541	54541	SMC3	SMC3
53381	53381	MOT1	MOT1
21181	21181	CDC37	CDC37
102599	102599	ECM15	ECM15
119638	119638	119638	119638
102603	102603	RDS3	RDS3
43831	43831	DRS2	DRS2
54852	54852	SYF2	SYF2
119642	119642	119642	119642
73760	73760	MDM34	MDM34
73764	73764	FUN26	FUN26
73765	73765	RPL3	RPL3
102616	102616	CYC8	CYC8
102617	102617	102617	102617
73769	73769	SIF2	SIF2
73774	73774	ACS2	ACS2
73778	73778	RFC5	RFC5
119651	119651	MRPL16	MRPL16
25225	25225	RFC1	RFC1
73783	73783	MGE1	MGE1
54454	54454	RPN6	RPN6
54813	54813	MAK10	MAK10
73792	73792	UPC2	UPC2
119658	119658	FIP1	FIP1
40053	40053	NUP49	NUP49
43877	43877	SEC7	SEC7
53226	53226	LAA1	LAA1
53492	53492	53492	53492
34306	34306	PET100	PET100
73809	73809	STE23	STE23
119664	119664	UBP12	UBP12
102655	102655	PDE2	PDE2
73818	73818	CTA1	CTA1
102659	102659	ARL1	ARL1
71304	71304	RPL39	RPL39
73823	73823	SKP1	SKP1
55005	55005	SMP3	SMP3
43906	43906	RPL1A	RPL1A
73829	73829	73829	73829
73832	73832	SIP3	SIP3
73837	73837	SUP45	SUP45
73840	73840	RPL2A	RPL2A
73842	73842	ADO1	ADO1
54709	54709	BUD31	BUD31
102676	102676	RPC19	RPC19
53647	53647	SAT4	SAT4
119679	119679	SAK1	SAK1
53316	53316	BET5	BET5
53342	53342	PEX3	PEX3
21211	21211	HCM1	HCM1
119681	119681	PAN1	PAN1
73853	73853	CBR1	CBR1
1847	1847	CTR9	CTR9
21214	21214	ATG20	ATG20
54450	54450	CEG1	CEG1
102694	102694	PDS5	PDS5
54670	54670	SNF5	SNF5
73862	73862	ARX1	ARX1
21215	21215	RCO1	RCO1
35183	35183	JSN1	JSN1
71315	71315	CLA4	CLA4
102700	102700	GRS1	GRS1
73873	73873	PRO1	PRO1
73876	73876	73876	73876
53402	53402	IPL1	IPL1
54589	54589	TIP41	TIP41
54064	54064	MRH4	MRH4
43961	43961	TFC7	TFC7
102711	102711	PSK1	PSK1
21221	21221	21221	21221
53395	53395	53395	53395
119695	119695	TPT1	TPT1
119697	119697	MSG5	MSG5
43974	43974	HUT1	HUT1
73903	73903	SOL1	SOL1
119707	119707	SCP1	SCP1
73918	73918	73918	73918
102744	102744	TRP2	TRP2
73934	73934	ILV6	ILV6
73937	73937	ARG3	ARG3
119721	119721	SNU66	SNU66
1885	1885	SGA1	SGA1
119723	119723	SEC17	SEC17
54441	54441	HUL4	HUL4
44038	44038	LAT1	LAT1
73961	73961	FMP40	FMP40
102766	102766	102766	102766
73963	73963	BFA1	BFA1
73967	73967	COF1	COF1
119731	119731	HSP60	HSP60
21246	21246	UFD1	UFD1
119735	119735	TDH3	TDH3
21250	21250	RVB2	RVB2
73985	73985	RPS10A	RPS10A
71343	71343	COX12	COX12
119742	119742	SEC31	SEC31
73997	73997	ACB1	ACB1
54419	54419	RNT1	RNT1
21256	21256	PTC5	PTC5
1912	1912	1912	1912
26462	26462	SOK1	SOK1
54407	54407	54407	54407
53585	53585	TAF13	TAF13
53501	53501	53501	53501
44097	44097	RVB1	RVB1
54007	54007	ROX1	ROX1
102813	102813	NIP100	NIP100
119749	119749	SEC65	SEC65
74020	74020	URA3	URA3
54071	54071	QNS1	QNS1
74026	74026	PIS1	PIS1
74030	74030	PTC6	PTC6
1925	1925	SCS7	SCS7
53684	53684	CHL4	CHL4
53986	53986	53986	53986
74047	74047	RNR1	RNR1
54596	54596	BCD1	BCD1
53567	53567	GLR1	GLR1
119762	119762	EDE1	EDE1
74054	74054	SEC6	SEC6
74057	74057	74057	74057
119767	119767	ALF1	ALF1
102855	102855	TRM9	TRM9
54448	54448	DYS1	DYS1
119768	119768	SNT1	SNT1
1947	1947	ELC1	ELC1
53172	53172	DBR1	DBR1
71363	71363	HEF3	HEF3
52972	52972	52972	52972
102870	102870	102870	102870
21278	21278	POP4	POP4
74080	74080	PAN6	PAN6
53503	53503	53503	53503
1959	1959	1959	1959
44175	44175	JEN1	JEN1
54181	54181	MET8	MET8
21288	21288	21288	21288
119788	119788	LYS1	LYS1
54865	54865	MUP1	MUP1
54611	54611	DAP1	DAP1
71374	71374	VPS35	VPS35
74118	74118	SGT2	SGT2
74122	74122	GAL1	GAL1
74123	74123	ILV2	ILV2
1983	1983	TMA20	TMA20
21293	21293	NST1	NST1
21294	21294	RHO2	RHO2
119800	119800	119800	119800
28199	28199	TIM50	TIM50
28928	28928	MPD1	MPD1
53286	53286	SKI6	SKI6
54349	54349	SMX3	SMX3
1993	1993	PRO2	PRO2
102953	102953	QDR3	QDR3
54128	54128	SRY1	SRY1
53815	53815	PNC1	PNC1
71380	71380	HMG2	HMG2
53254	53254	SEC11	SEC11
26575	26575	BRF1	BRF1
74158	74158	SSF1	SSF1
74162	74162	RRP3	RRP3
102973	102973	HIR3	HIR3
74163	74163	BUD7	BUD7
54521	54521	NPA3	NPA3
102976	102976	RPC10	RPC10
44251	44251	MSB3	MSB3
42181	42181	RRP1	RRP1
74168	74168	DPM1	DPM1
102989	102989	TFC6	TFC6
119819	119819	IZH2	IZH2
119822	119822	VHS1	VHS1
119826	119826	CUP9	CUP9
103015	103015	OYE3	OYE3
119830	119830	KIP3	KIP3
54564	54564	PUT1	PUT1
53259	53259	CGI121	CGI121
54554	54554	FOL2	FOL2
74215	74215	RTA1	RTA1
103049	103049	PGU1	PGU1
119839	119839	DDI2	DDI2
74233	74233	DCP2	DCP2
74235	74235	RNR2	RNR2
53570	53570	PHO81	PHO81
53628	53628	SWD2	SWD2
119845	119845	OAC1	OAC1
54722	54722	NCS2	NCS2
74241	74241	PUB1	PUB1
44330	44330	YAK1	YAK1
53105	53105	POL1	POL1
2050	2050	TIF4632	TIF4632
71410	71410	TIF5	TIF5
74252	74252	TIF6	TIF6
53080	53080	53080	53080
21324	21324	TPD3	TPD3
74258	74258	FRS1	FRS1
119854	119854	YMR1	YMR1
119855	119855	RPS3	RPS3
74267	74267	RET2	RET2
21327	21327	21327	21327
32364	32364	IAH1	IAH1
52976	52976	NOP15	NOP15
54669	54669	RUD3	RUD3
21330	21330	PCF11	PCF11
74289	74289	GTR2	GTR2
54365	54365	AVT2	AVT2
119871	119871	RHO1	RHO1
44386	44386	MRPL40	MRPL40
54683	54683	OSH2	OSH2
119875	119875	TES1	TES1
54144	54144	FRE7	FRE7
119879	119879	MRS6	MRS6
74318	74318	KAP95	KAP95
2091	2091	PFK1	PFK1
103209	103209	SRB4	SRB4
74323	74323	RIS1	RIS1
53685	53685	NPP1	NPP1
53542	53542	DCW1	DCW1
53601	53601	SNC2	SNC2
44419	44419	ARG5,6	ARG5,6
2095	2095	CDC2	CDC2
21342	21342	TUL1	TUL1
103222	103222	RPS29B	RPS29B
74346	74346	TUF1	TUF1
44434	44434	RPL4A	RPL4A
74356	74356	NOP2	NOP2
119898	119898	LSG1	LSG1
53529	53529	LTV1	LTV1
2108	2108	SAC3	SAC3
44449	44449	CBF5	CBF5
31551	31551	NMA1	NMA1
119903	119903	DFM1	DFM1
44459	44459	RFC4	RFC4
74374	74374	FCF1	FCF1
74379	74379	ERG2	ERG2
74381	74381	IES1	IES1
54961	54961	54961	54961
74386	74386	VPS68	VPS68
44476	44476	YOR1	YOR1
74390	74390	CSL4	CSL4
21363	21363	PUS4	PUS4
44488	44488	44488	44488
74400	74400	RIM11	RIM11
2125	2125	2125	2125
44492	44492	TOM40	TOM40
74409	74409	MRPL7	MRPL7
119924	119924	FES1	FES1
44504	44504	ACT1	ACT1
54781	54781	54781	54781
103273	103273	ELP2	ELP2
53498	53498	URM1	URM1
103275	103275	AZF1	AZF1
74421	74421	FLX1	FLX1
54256	54256	HSH49	HSH49
53481	53481	CYK3	CYK3
53995	53995	RAI1	RAI1
53318	53318	COX6	COX6
119931	119931	FEN1	FEN1
44529	44529	GSY1	GSY1
74442	74442	YTM1	YTM1
103291	103291	LSM5	LSM5
74444	74444	RPB11	RPB11
54956	54956	MTQ1	MTQ1
74449	74449	YTA12	YTA12
54809	54809	BOR1	BOR1
53659	53659	TOF1	TOF1
44546	44546	44546	44546
54736	54736	DED1	DED1
53554	53554	PRE1	PRE1
53446	53446	RRP9	RRP9
119943	119943	ULP2	ULP2
74462	74462	SPC3	SPC3
103311	103311	HAT2	HAT2
21384	21384	NRP1	NRP1
53169	53169	CTK1	CTK1
74476	74476	74476	74476
74480	74480	UTP13	UTP13
103321	103321	SAD1	SAD1
54535	54535	54535	54535
33273	33273	MRPL8	MRPL8
119954	119954	HEM2	HEM2
32261	32261	NAT2	NAT2
21392	21392	NCE102	NCE102
74498	74498	SUI3	SUI3
53785	53785	NUP133	NUP133
103348	103348	RRP4	RRP4
74502	74502	HFD1	HFD1
103350	103350	RSM24	RSM24
74505	74505	ALG13	ALG13
54674	54674	AIP1	AIP1
103356	103356	VTC1	VTC1
74515	74515	74515	74515
2186	2186	2186	2186
74517	74517	KEX1	KEX1
21398	21398	DRE2	DRE2
53046	53046	ERV25	ERV25
103376	103376	YHC1	YHC1
71468	71468	RFA1	RFA1
119975	119975	SED1	SED1
74531	74531	SOK2	SOK2
44628	44628	BNA5	BNA5
53981	53981	EMI5	EMI5
119981	119981	119981	119981
21406	21406	PGK1	PGK1
21407	21407	IML2	IML2
56149	56149	NUM1	NUM1
119991	119991	CWC24	CWC24
74559	74559	ATG3	ATG3
74563	74563	74563	74563
74568	74568	RPS4A	RPS4A
21415	21415	RIM9	RIM9
55627	55627	CPT1	CPT1
55353	55353	55353	55353
55351	55351	AHP1	AHP1
120012	120012	RPL24B	RPL24B
55213	55213	TAD1	TAD1
55552	55552	EGD1	EGD1
120020	120020	RPL37A	RPL37A
74601	74601	OPT1	OPT1
55597	55597	SVL3	SVL3
21425	21425	SUB2	SUB2
21426	21426	PCL5	PCL5
55191	55191	LPE10	LPE10
72108	72108	RAD1	RAD1
2241	2241	LAS17	LAS17
55969	55969	TIF11	TIF11
103506	103506	BMS1	BMS1
55993	55993	EAF7	EAF7
74622	74622	IRC3	IRC3
74624	74624	74624	74624
103517	103517	SDT1	SDT1
55548	55548	SRB7	SRB7
30455	30455	SEC62	SEC62
74635	74635	74635	74635
55381	55381	ARP9	ARP9
55752	55752	MRPL4	MRPL4
120044	120044	GDI1	GDI1
55766	55766	NOG1	NOG1
21435	21435	URA5	URA5
55029	55029	RRP8	RRP8
55644	55644	PUP2	PUP2
21437	21437	SPC97	SPC97
120051	120051	SRP68	SRP68
120053	120053	SSC1	SSC1
27689	27689	27689	27689
55245	55245	RBK1	RBK1
103563	103563	RIB7	RIB7
21441	21441	PEX7	PEX7
2268	2268	SLI15	SLI15
2269	2269	SMC2	SMC2
74681	74681	74681	74681
74682	74682	CDC36	CDC36
55575	55575	NMA111	NMA111
120070	120070	IST1	IST1
55550	55550	APS2	APS2
55454	55454	55454	55454
44781	44781	SPT3	SPT3
74693	74693	PPM1	PPM1
120075	120075	RAD6	RAD6
38441	38441	38441	38441
74701	74701	MEF2	MEF2
120081	120081	NMD3	NMD3
103599	103599	ESF2	ESF2
74711	74711	ERG8	ERG8
21453	21453	DBP7	DBP7
120088	120088	DED81	DED81
74725	74725	AAT2	AAT2
103618	103618	UFE1	UFE1
55237	55237	55237	55237
74731	74731	APL1	APL1
103625	103625	UMP1	UMP1
55814	55814	55814	55814
55252	55252	55252	55252
21460	21460	MLH1	MLH1
55902	55902	RFA2	RFA2
120106	120106	IDI1	IDI1
56074	56074	END3	END3
28781	28781	NDT80	NDT80
56002	56002	FOL1	FOL1
44849	44849	GLO3	GLO3
55067	55067	TIM21	TIM21
120117	120117	MIG1	MIG1
55790	55790	TRM1	TRM1
55073	55073	SPO7	SPO7
103669	103669	103669	103669
74774	74774	TIF35	TIF35
44868	44868	CHO2	CHO2
120125	120125	120125	120125
2319	2319	2319	2319
74782	74782	SVF1	SVF1
120127	120127	GZF3	GZF3
44878	44878	VIP1	VIP1
55545	55545	UTP21	UTP21
55981	55981	NCL1	NCL1
37593	37593	MTG2	MTG2
74797	74797	BFR1	BFR1
55185	55185	RPB5	RPB5
56064	56064	IST2	IST2
103703	103703	PEX12	PEX12
25244	25244	25244	25244
120143	120143	MDJ1	MDJ1
74818	74818	DBP10	DBP10
55406	55406	IML1	IML1
72158	72158	SCC2	SCC2
55660	55660	RPA12	RPA12
120147	120147	LIA1	LIA1
55335	55335	NBP35	NBP35
103720	103720	103720	103720
21481	21481	21481	21481
120150	120150	RAS2	RAS2
120152	120152	MTR10	MTR10
44928	44928	FAU1	FAU1
120153	120153	RPN1	RPN1
55803	55803	RIO2	RIO2
120154	120154	NCP1	NCP1
120156	120156	TAO3	TAO3
74848	74848	RGA2	RGA2
103745	103745	STU1	STU1
74854	74854	OLE1	OLE1
103756	103756	PIM1	PIM1
74861	74861	TAP42	TAP42
55125	55125	TOP2	TOP2
103761	103761	CNS1	CNS1
2358	2358	HNT2	HNT2
55407	55407	55407	55407
44960	44960	CEF1	CEF1
55669	55669	DCS1	DCS1
120172	120172	TYW1	TYW1
120173	120173	TOM20	TOM20
55857	55857	EXO84	EXO84
74884	74884	PPH21	PPH21
39637	39637	SSU1	SSU1
74892	74892	NCA2	NCA2
44987	44987	ERG25	ERG25
2373	2373	IES6	IES6
55365	55365	DAD4	DAD4
2374	2374	ARP5	ARP5
21498	21498	GOT1	GOT1
74902	74902	PFY1	PFY1
120184	120184	YKT6	YKT6
74907	74907	SLH1	SLH1
74913	74913	HIS5	HIS5
55928	55928	URA2	URA2
120195	120195	PDX3	PDX3
45018	45018	HOG1	HOG1
120198	120198	GPH1	GPH1
21505	21505	GPA2	GPA2
26151	26151	AVL9	AVL9
55706	55706	CDC53	CDC53
74932	74932	74932	74932
56117	56117	56117	56117
2392	2392	FOX2	FOX2
74943	74943	DPH5	DPH5
55401	55401	SNU23	SNU23
103850	103850	ALG1	ALG1
55511	55511	MSC2	MSC2
103853	103853	CRC1	CRC1
74947	74947	GPI8	GPI8
55508	55508	AFG1	AFG1
55868	55868	PPH3	PPH3
55467	55467	CDC45	CDC45
45050	45050	VPS17	VPS17
55172	55172	BCP1	BCP1
120219	120219	ARO7	ARO7
74962	74962	MDV1	MDV1
120223	120223	YSP2	YSP2
55417	55417	DYN1	DYN1
55055	55055	MET13	MET13
120235	120235	EFT1	EFT1
120236	120236	CSF1	CSF1
120238	120238	120238	120238
55945	55945	SEC5	SEC5
74983	74983	IDH2	IDH2
55534	55534	ALG7	ALG7
74989	74989	SET4	SET4
45085	45085	NPC2	NPC2
55204	55204	VMA7	VMA7
75000	75000	LEU1	LEU1
103930	103930	103930	103930
75001	75001	FRQ1	FRQ1
55362	55362	SSA1	SSA1
55224	55224	EMI1	EMI1
55599	55599	YME2	YME2
103937	103937	MIF2	MIF2
75009	75009	RNH201	RNH201
75012	75012	SEY1	SEY1
103951	103951	103951	103951
55318	55318	APL3	APL3
2439	2439	ARC15	ARC15
103960	103960	NIT2	NIT2
55384	55384	YSH1	YSH1
75024	75024	VPH1	VPH1
75027	75027	75027	75027
120260	120260	RLP24	RLP24
75032	75032	PHO23	PHO23
21534	21534	RER2	RER2
75036	75036	75036	75036
21535	21535	ATP5	ATP5
55208	55208	MOB1	MOB1
55341	55341	CHS2	CHS2
45138	45138	ECM17	ECM17
75045	75045	75045	75045
120267	120267	RKI1	RKI1
2451	2451	YPT6	YPT6
55183	55183	NOP53	NOP53
75056	75056	URK1	URK1
55939	55939	GID8	GID8
45153	45153	ATP17	ATP17
75063	75063	MCM6	MCM6
103993	103993	REX4	REX4
21542	21542	ESA1	ESA1
55190	55190	55190	55190
104000	104000	RAD18	RAD18
75072	75072	75072	75072
75074	75074	GSG1	GSG1
56070	56070	BUD13	BUD13
104004	104004	TFG1	TFG1
75079	75079	75079	75079
120288	120288	TMA29	TMA29
55891	55891	ULA1	ULA1
55114	55114	YND1	YND1
55421	55421	OPI10	OPI10
120290	120290	120290	120290
104015	104015	RPB8	RPB8
104016	104016	ELP4	ELP4
21549	21549	SEN34	SEN34
2474	2474	FIG4	FIG4
55589	55589	MTR3	MTR3
55306	55306	PCS60	PCS60
2476	2476	VMA8	VMA8
75102	75102	SYF1	SYF1
55570	55570	EXO70	EXO70
55123	55123	ARG2	ARG2
55099	55099	CCA1	CCA1
55321	55321	MCD4	MCD4
120300	120300	120300	120300
21553	21553	ARH1	ARH1
75116	75116	SUR4	SUR4
55415	55415	GEA2	GEA2
21557	21557	RSC8	RSC8
56089	56089	YIP4	YIP4
75128	75128	HRQ1	HRQ1
2489	2489	RNY1	RNY1
56845	56845	FMO1	FMO1
56314	56314	UGA4	UGA4
75139	75139	75139	75139
45242	45242	IRE1	IRE1
21564	21564	PRT1	PRT1
2508	2508	CCT2	CCT2
75146	75146	SBE22	SBE22
75159	75159	75159	75159
35522	35522	AMD1	AMD1
104121	104121	ALG3	ALG3
75169	75169	75169	75169
120332	120332	SHE9	SHE9
2529	2529	2529	2529
21576	21576	KTR1	KTR1
75184	75184	PAT1	PAT1
104135	104135	TRX1	TRX1
120337	120337	NUF2	NUF2
75189	75189	APL6	APL6
2537	2537	RDI1	RDI1
56872	56872	PPG1	PPG1
75195	75195	BEM1	BEM1
57071	57071	MNI2	MNI2
56169	56169	VPS36	VPS36
75204	75204	75204	75204
104161	104161	KAP114	KAP114
45317	45317	DAL4	DAL4
30274	30274	LCP5	LCP5
56812	56812	DIE2	DIE2
21588	21588	EMP70	EMP70
75235	75235	DEM1	DEM1
2561	2561	SEC1	SEC1
45343	45343	ARR3	ARR3
72606	72606	UBA1	UBA1
56819	56819	ECM4	ECM4
104230	104230	104230	104230
57128	57128	GDB1	GDB1
2574	2574	2574	2574
57002	57002	UBA4	UBA4
56565	56565	PAM17	PAM17
45369	45369	PRM10	PRM10
72612	72612	CPS1	CPS1
2583	2583	SNO1	SNO1
75271	75271	SNZ1	SNZ1
57049	57049	NAM8	NAM8
120376	120376	ECM29	ECM29
75280	75280	UBX5	UBX5
57016	57016	KIC1	KIC1
120378	120378	IDH1	IDH1
72615	72615	KRS1	KRS1
2591	2591	BUD23	BUD23
56792	56792	SVP26	SVP26
75295	75295	TPS3	TPS3
120384	120384	RSA4	RSA4
56515	56515	MSH4	MSH4
75304	75304	75304	75304
120388	120388	TRS130	TRS130
104288	104288	104288	104288
75316	75316	SWR1	SWR1
120391	120391	120391	120391
57010	57010	CDC43	CDC43
56399	56399	56399	56399
75324	75324	75324	75324
120394	120394	TCP1	TCP1
21609	21609	RIP1	RIP1
56920	56920	56920	56920
75335	75335	NAF1	NAF1
75336	75336	ALG9	ALG9
57129	57129	YOS1	YOS1
36159	36159	MCM10	MCM10
120402	120402	PBY1	PBY1
75347	75347	PMC1	PMC1
120404	120404	HST1	HST1
45456	45456	SCY1	SCY1
45459	45459	BAT2	BAT2
21618	21618	DIB1	DIB1
75361	75361	BRE4	BRE4
56720	56720	TVP18	TVP18
56525	56525	56525	56525
75368	75368	POT1	POT1
2629	2629	2629	2629
120412	120412	AGE2	AGE2
120414	120414	YSC84	YSC84
2634	2634	ERG27	ERG27
120418	120418	SCP160	SCP160
104364	104364	STE20	STE20
57100	57100	RSC9	RSC9
75385	75385	75385	75385
104380	104380	ARG81	ARG81
120424	120424	GLO1	GLO1
75397	75397	VPS9	VPS9
104400	104400	PPE1	PPE1
2648	2648	TPA1	TPA1
56772	56772	SUA7	SUA7
56631	56631	RPE1	RPE1
75414	75414	TRP4	TRP4
21635	21635	21635	21635
75421	75421	PMT4	PMT4
75424	75424	HMF1	HMF1
2660	2660	ARC40	ARC40
75428	75428	MSL1	MSL1
2662	2662	MNS1	MNS1
75430	75430	GAP1	GAP1
21641	21641	PEP1	PEP1
56780	56780	POL4	POL4
120447	120447	RAD24	RAD24
56431	56431	56431	56431
56559	56559	MRPL37	MRPL37
56384	56384	NSR1	NSR1
75468	75468	ERG11	ERG11
75472	75472	TAF7	TAF7
104474	104474	KIP2	KIP2
75475	75475	75475	75475
21653	21653	PSF1	PSF1
57178	57178	CUS2	CUS2
56318	56318	EMP24	EMP24
45604	45604	ARF2	ARF2
2687	2687	HSP78	HSP78
21658	21658	RPL6B	RPL6B
21659	21659	21659	21659
56934	56934	56934	56934
56196	56196	ATP10	ATP10
104490	104490	GOS1	GOS1
104491	104491	RPL35A	RPL35A
75506	75506	ADE17	ADE17
120475	120475	ZAP1	ZAP1
104495	104495	PRP5	PRP5
56831	56831	JAC1	JAC1
56605	56605	56605	56605
56789	56789	CDC6	CDC6
75514	75514	ORT1	ORT1
57167	57167	SHR3	SHR3
75518	75518	REV1	REV1
21663	21663	URH1	URH1
56467	56467	TPC1	TPC1
21664	21664	PKR1	PKR1
2707	2707	APC2	APC2
56966	56966	DIT2	DIT2
120486	120486	POL30	POL30
56267	56267	BUD16	BUD16
75529	75529	DUT1	DUT1
75534	75534	PBP2	PBP2
75535	75535	ISC1	ISC1
56434	56434	FPR3	FPR3
104535	104535	PXR1	PXR1
2716	2716	RCL1	RCL1
57169	57169	TAF3	TAF3
56215	56215	NAS2	NAS2
75547	75547	GSP2	GSP2
75551	75551	UTR1	UTR1
104547	104547	RRP46	RRP46
120498	120498	RRD2	RRD2
45675	45675	45675	45675
21673	21673	ATP1	ATP1
75564	75564	RPL11A	RPL11A
45689	45689	BEM3	BEM3
120510	120510	BUB2	BUB2
56426	56426	IZH3	IZH3
72685	72685	GND1	GND1
57091	57091	YMD8	YMD8
75589	75589	ERG13	ERG13
75593	75593	PEX14	PEX14
26214	26214	TID3	TID3
2745	2745	FUM1	FUM1
104595	104595	SNU13	SNU13
56499	56499	FMP30	FMP30
57198	57198	RAD10	RAD10
56203	56203	GPI18	GPI18
104601	104601	104601	104601
75603	75603	NCR1	NCR1
104606	104606	ADH4	ADH4
104609	104609	COQ5	COQ5
56345	56345	MRM2	MRM2
75609	75609	RPL18A	RPL18A
45732	45732	OST3	OST3
45736	45736	ASC1	ASC1
56421	56421	56421	56421
2759	2759	UFD4	UFD4
120534	120534	SAC6	SAC6
120539	120539	ADK1	ADK1
120540	120540	RPS23A	RPS23A
58055	58055	COQ2	COQ2
120545	120545	CDC55	CDC55
104639	104639	USO1	USO1
75648	75648	75648	75648
58162	58162	YDC1	YDC1
45775	45775	SLA1	SLA1
120556	120556	120556	120556
58073	58073	HEM12	HEM12
75662	75662	SEC9	SEC9
2776	2776	ACN9	ACN9
104659	104659	MNI1	MNI1
58119	58119	YNG2	YNG2
104664	104664	SUN4	SUN4
120566	120566	DGA1	DGA1
58076	58076	APN1	APN1
57904	57904	BUB1	BUB1
120568	120568	ENO1	ENO1
120571	120571	PNO1	PNO1
75686	75686	MDM31	MDM31
75689	75689	75689	75689
36391	36391	CRZ1	CRZ1
57391	57391	PRP46	PRP46
104683	104683	ORC1	ORC1
33728	33728	GIM5	GIM5
2790	2790	2790	2790
57666	57666	MAK21	MAK21
120579	120579	120579	120579
75704	75704	MET14	MET14
75707	75707	VMA5	VMA5
57322	57322	ARO8	ARO8
120589	120589	CKB2	CKB2
104704	104704	RML2	RML2
57421	57421	CLB2	CLB2
57760	57760	HAP1	HAP1
120597	120597	NRG1	NRG1
75736	75736	PRP31	PRP31
75739	75739	CLF1	CLF1
104721	104721	SFT2	SFT2
75742	75742	RMD11	RMD11
120605	120605	RIM15	RIM15
57997	57997	ABP1	ABP1
75753	75753	GRX3	GRX3
57508	57508	DNM1	DNM1
104744	104744	COX19	COX19
57208	57208	SMT3	SMT3
75758	75758	NUP84	NUP84
75764	75764	NAB2	NAB2
57263	57263	HEM14	HEM14
120618	120618	RGR1	RGR1
75769	75769	ZWF1	ZWF1
120621	120621	RPL33B	RPL33B
120623	120623	120623	120623
57832	57832	VMA21	VMA21
2826	2826	FUN30	FUN30
57287	57287	SKT5	SKT5
58188	58188	58188	58188
2829	2829	CDC5	CDC5
58125	58125	PUP3	PUP3
45912	45912	RPL36A	RPL36A
120635	120635	TKL1	TKL1
29713	29713	29713	29713
104790	104790	TUB4	TUB4
57282	57282	57282	57282
21737	21737	IGO2	IGO2
57430	57430	GSH1	GSH1
120646	120646	SPE3	SPE3
120650	120650	SCL1	SCL1
21743	21743	LST8	LST8
58063	58063	RRP7	RRP7
58205	58205	BUD32	BUD32
120661	120661	APS1	APS1
21749	21749	MAF1	MAF1
75845	75845	NFS1	NFS1
21752	21752	RVS167	RVS167
57600	57600	SPT16	SPT16
45980	45980	CDC50	CDC50
75859	75859	GET3	GET3
2869	2869	MPE1	MPE1
120675	120675	120675	120675
120676	120676	NTH1	NTH1
21758	21758	ICL1	ICL1
45998	45998	45998	45998
58184	58184	DPB2	DPB2
58068	58068	58068	58068
75872	75872	STE7	STE7
57295	57295	SPT6	SPT6
46002	46002	STF2	STF2
75878	75878	BCY1	BCY1
75879	75879	HFI1	HFI1
57435	57435	SPC98	SPC98
75890	75890	MIS1	MIS1
57676	57676	TIF34	TIF34
57608	57608	ISW2	ISW2
57869	57869	SGN1	SGN1
57334	57334	RSP5	RSP5
120698	120698	RIM101	RIM101
57730	57730	STB3	STB3
57488	57488	TOP3	TOP3
104890	104890	PHO13	PHO13
57823	57823	57823	57823
58213	58213	YKU80	YKU80
57424	57424	57424	57424
21773	21773	PAM18	PAM18
58183	58183	CWC22	CWC22
75921	75921	DUS1	DUS1
57603	57603	BNI4	BNI4
21775	21775	YTA7	YTA7
57302	57302	DFR1	DFR1
46057	46057	CBP3	CBP3
120712	120712	CEM1	CEM1
75934	75934	PDX1	PDX1
75937	75937	TPO2	TPO2
25018	25018	NTO1	NTO1
120722	120722	GLC7	GLC7
58229	58229	HUB1	HUB1
75954	75954	RPG1	RPG1
2912	2912	DFG10	DFG10
21782	21782	RBG1	RBG1
120730	120730	MSS51	MSS51
75965	75965	RSE1	RSE1
120733	120733	TIM13	TIM13
75972	75972	UIP5	UIP5
57399	57399	TPK2	TPK2
120737	120737	HAT1	HAT1
57868	57868	PRO3	PRO3
57595	57595	MNP1	MNP1
57494	57494	UTP10	UTP10
75992	75992	THI6	THI6
57947	57947	HEM1	HEM1
104972	104972	GSH2	GSH2
75995	75995	RIM1	RIM1
57526	57526	STE3	STE3
57291	57291	57291	57291
57465	57465	MUK1	MUK1
120752	120752	TRK2	TRK2
120753	120753	SSL2	SSL2
76010	76010	PRE6	PRE6
76013	76013	DLD2	DLD2
72918	72918	IMG1	IMG1
36543	36543	STE12	STE12
57750	57750	CRN1	CRN1
76029	76029	BUD4	BUD4
105011	105011	HIS6	HIS6
57357	57357	CAF17	CAF17
58191	58191	SOG2	SOG2
105035	105035	TSC13	TSC13
120779	120779	RPS8A	RPS8A
58161	58161	GYP5	GYP5
2956	2956	TOM1	TOM1
120781	120781	RPS6A	RPS6A
33660	33660	CTF8	CTF8
76050	76050	DPH1	DPH1
76057	76057	VMA2	VMA2
120789	120789	TUB1	TUB1
105054	105054	PBP1	PBP1
105055	105055	PHS1	PHS1
57935	57935	STH1	STH1
57720	57720	SWC5	SWC5
76073	76073	LSM6	LSM6
105070	105070	105070	105070
57277	57277	57277	57277
57632	57632	PWP1	PWP1
105081	105081	105081	105081
33207	33207	33207	33207
57784	57784	TVP23	TVP23
57474	57474	57474	57474
76082	76082	UTP23	UTP23
120805	120805	CAF120	CAF120
120807	120807	STT3	STT3
2987	2987	PAC11	PAC11
120813	120813	PAC2	PAC2
46238	46238	SAM2	SAM2
46240	46240	46240	46240
46244	46244	MTD1	MTD1
46247	46247	SWD3	SWD3
42825	42825	CDD1	CDD1
57513	57513	SSK2	SSK2
76114	76114	SPS19	SPS19
26277	26277	PTA1	PTA1
76125	76125	DEP1	DEP1
3001	3001	NOP12	NOP12
120833	120833	RPS15	RPS15
57613	57613	REX2	REX2
21836	21836	PGM2	PGM2
3007	3007	NHP6A	NHP6A
58150	58150	UBP16	UBP16
46301	46301	COQ6	COQ6
57609	57609	57609	57609
76166	76166	ATP4	ATP4
76169	76169	NOC4	NOC4
25739	25739	ALR2	ALR2
57252	57252	RNA15	RNA15
76172	76172	ERV46	ERV46
21846	21846	DSF2	DSF2
105189	105189	PUP1	PUP1
105191	105191	RPC40	RPC40
105192	105192	UBA3	UBA3
57568	57568	TEL2	TEL2
3027	3027	PSO2	PSO2
46320	46320	LSM2	LSM2
120864	120864	DIP2	DIP2
105202	105202	ARC35	ARC35
57905	57905	57905	57905
76188	76188	RAX2	RAX2
58011	58011	58011	58011
76191	76191	HSH155	HSH155
40945	40945	OGG1	OGG1
120868	120868	RPS13	RPS13
57286	57286	SDC1	SDC1
76220	76220	STB5	STB5
120884	120884	ADE8	ADE8
43225	43225	LSM3	LSM3
3067	3067	CHS7	CHS7
120897	120897	DPB11	DPB11
120899	120899	DCN1	DCN1
76256	76256	MRP17	MRP17
58631	58631	RAD5	RAD5
105315	105315	MVP1	MVP1
58627	58627	DBP9	DBP9
76266	76266	UTR2	UTR2
46421	46421	KTR5	KTR5
58493	58493	COX4	COX4
105351	105351	PRP19	PRP19
76288	76288	76288	76288
76291	76291	DOM34	DOM34
58694	58694	58694	58694
58511	58511	TPO5	TPO5
58299	58299	RRB1	RRB1
46446	46446	ALY1	ALY1
58897	58897	RSF2	RSF2
58296	58296	TPO4	TPO4
33029	33029	PRY1	PRY1
76311	76311	NHA1	NHA1
3101	3101	GPI12	GPI12
105409	105409	STE50	STE50
46463	46463	LCB2	LCB2
46469	46469	STE4	STE4
76329	76329	YRB1	YRB1
76330	76330	76330	76330
59067	59067	ARO80	ARO80
58587	58587	PTC1	PTC1
120940	120940	120940	120940
76336	76336	FZO1	FZO1
76340	76340	TOM22	TOM22
120943	120943	GDH2	GDH2
105432	105432	BUD14	BUD14
21890	21890	RPL32	RPL32
46490	46490	RPS16A	RPS16A
58427	58427	DBP2	DBP2
58815	58815	NDE1	NDE1
59068	59068	THI20	THI20
120952	120952	ADE4	ADE4
58651	58651	ADE12	ADE12
59098	59098	TSC11	TSC11
105479	105479	MRPL23	MRPL23
120968	120968	CCS1	CCS1
59011	59011	MSE1	MSE1
58638	58638	SNF8	SNF8
46545	46545	TYR1	TYR1
3129	3129	ATS1	ATS1
120978	120978	RPL34B	RPL34B
58361	58361	58361	58361
105504	105504	PHO8	PHO8
58509	58509	DNL4	DNL4
58607	58607	58607	58607
105518	105518	TOK1	TOK1
120994	120994	CCT3	CCT3
21907	21907	PIB2	PIB2
120998	120998	PRC1	PRC1
121000	121000	WRS1	WRS1
46582	46582	SDO1	SDO1
121003	121003	RPS18A	RPS18A
105557	105557	MNN10	MNN10
59100	59100	QRI7	QRI7
121009	121009	PRE2	PRE2
46597	46597	TCB1	TCB1
46607	46607	NOP14	NOP14
46613	46613	TVP38	TVP38
121019	121019	SDH1	SDH1
46619	46619	TIF1	TIF1
121023	121023	GCD11	GCD11
21924	21924	NSP1	NSP1
105589	105589	INH1	INH1
121028	121028	BMH2	BMH2
105593	105593	MRPL25	MRPL25
76481	76481	PRP28	PRP28
121031	121031	VAS1	VAS1
58609	58609	MNN9	MNN9
58321	58321	PEX4	PEX4
46639	46639	YIP3	YIP3
58612	58612	OSH6	OSH6
58267	58267	SMM1	SMM1
58519	58519	58519	58519
76502	76502	OCT1	OCT1
58658	58658	HCS1	HCS1
58363	58363	58363	58363
76505	76505	76505	76505
58239	58239	CRH1	CRH1
76514	76514	TOP1	TOP1
105623	105623	ATP3	ATP3
76515	76515	VPS33	VPS33
76522	76522	CMK2	CMK2
121051	121051	HTS1	HTS1
21937	21937	YDJ1	YDJ1
105636	105636	TRM82	TRM82
76532	76532	76532	76532
58370	58370	MSH1	MSH1
3196	3196	AMS1	AMS1
58476	58476	58476	58476
46687	46687	46687	46687
76540	76540	76540	76540
76543	76543	AGE1	AGE1
121061	121061	DUN1	DUN1
76551	76551	URA6	URA6
25703	25703	BRN1	BRN1
76557	76557	76557	76557
121068	121068	SEC53	SEC53
3208	3208	MSH3	MSH3
58654	58654	BET2	BET2
58428	58428	RRS1	RRS1
58539	58539	RSM23	RSM23
3212	3212	CDC47	CDC47
59070	59070	PEX1	PEX1
58928	58928	CHD1	CHD1
121073	121073	PRP40	PRP40
58790	58790	HOR2	HOR2
58541	58541	KEL3	KEL3
58971	58971	TGS1	TGS1
105692	105692	GRH1	GRH1
33342	33342	OST2	OST2
58734	58734	GIM4	GIM4
121080	121080	HAP3	HAP3
58976	58976	RRN3	RRN3
58549	58549	DOP1	DOP1
58636	58636	MON1	MON1
58918	58918	CHA4	CHA4
59023	59023	RSM26	RSM26
40114	40114	40114	40114
21957	21957	PYC2	PYC2
58404	58404	FMP37	FMP37
76620	76620	GUT2	GUT2
58356	58356	GUT1	GUT1
76641	76641	QDR2	QDR2
58990	58990	BOS1	BOS1
58613	58613	THI80	THI80
31611	31611	MIA40	MIA40
21972	21972	SMX2	SMX2
105771	105771	ARR2	ARR2
121130	121130	ECM22	ECM22
105832	105832	ADE2	ADE2
59515	59515	HOL1	HOL1
121143	121143	FRS2	FRS2
59168	59168	DOA1	DOA1
59609	59609	SPT8	SPT8
76706	76706	BRL1	BRL1
46862	46862	SPN1	SPN1
76710	76710	RPO31	RPO31
121158	121158	SKY1	SKY1
32712	32712	NAS6	NAS6
59435	59435	IMH1	IMH1
76734	76734	FUN19	FUN19
76740	76740	ZUO1	ZUO1
59584	59584	FMP36	FMP36
105938	105938	ECM2	ECM2
121166	121166	ERG6	ERG6
76744	76744	PDB1	PDB1
59184	59184	SKI2	SKI2
121169	121169	DID2	DID2
121171	121171	CSM3	CSM3
59322	59322	59322	59322
121173	121173	SSK1	SSK1
76752	76752	MRPS35	MRPS35
76758	76758	MAL11	MAL11
59578	59578	MAL12	MAL12
76775	76775	76775	76775
59353	59353	RDR1	RDR1
33582	33582	TAD2	TAD2
121191	121191	GNA1	GNA1
22004	22004	GCY1	GCY1
3340	3340	SED5	SED5
59542	59542	SEC2	SEC2
22005	22005	PMT1	PMT1
76795	76795	PRP21	PRP21
106014	106014	SNX3	SNX3
76800	76800	STL1	STL1
46958	46958	TEF1	TEF1
106023	106023	YAE1	YAE1
121206	121206	121206	121206
3350	3350	3350	3350
106029	106029	MCH4	MCH4
76817	76817	GAT1	GAT1
59668	59668	DBF20	DBF20
106037	106037	SRB8	SRB8
59747	59747	RGD1	RGD1
106039	106039	RPS28B	RPS28B
59751	59751	POP1	POP1
121214	121214	121214	121214
22013	22013	SSZ1	SSZ1
76828	76828	RRP40	RRP40
59544	59544	SEN1	SEN1
59346	59346	CHS5	CHS5
3362	3362	LSB6	LSB6
76833	76833	KRR1	KRR1
121219	121219	MRPL19	MRPL19
36006	36006	NPR1	NPR1
106067	106067	HSP10	HSP10
121223	121223	SEC4	SEC4
76845	76845	PSY2	PSY2
121227	121227	ALG5	ALG5
121230	121230	ERG1	ERG1
3372	3372	ISN1	ISN1
76859	76859	NMD5	NMD5
59417	59417	RAD30	RAD30
76862	76862	PFA5	PFA5
47020	47020	SFH5	SFH5
59280	59280	ARC19	ARC19
121238	121238	UBP6	UBP6
121240	121240	121240	121240
59705	59705	UBX3	UBX3
76875	76875	PAN3	PAN3
34149	34149	LSM7	LSM7
59472	59472	RIM2	RIM2
106108	106108	WHI3	WHI3
76880	76880	RSR1	RSR1
121247	121247	EFR3	EFR3
106113	106113	SEC21	SEC21
121248	121248	ATP12	ATP12
106118	106118	GIT1	GIT1
59270	59270	59270	59270
59173	59173	59173	59173
121255	121255	PDH1	PDH1
76897	76897	TNA1	TNA1
3394	3394	NOP6	NOP6
106145	106145	SHY1	SHY1
3397	3397	UBX7	UBX7
106147	106147	MIC17	MIC17
121262	121262	CBS2	CBS2
106150	106150	COQ4	COQ4
106155	106155	RKM2	RKM2
76906	76906	GDT1	GDT1
47066	47066	MET3	MET3
59768	59768	59768	59768
76927	76927	SUI1	SUI1
106178	106178	RIM4	RIM4
59147	59147	APN2	APN2
121275	121275	COX13	COX13
59296	59296	APC5	APC5
121276	121276	SLA2	SLA2
121278	121278	RPL21A	RPL21A
76939	76939	RPS9B	RPS9B
3419	3419	SLU7	SLU7
73190	73190	REV3	REV3
59302	59302	59302	59302
121284	121284	NTA1	NTA1
59944	59944	CMP2	CMP2
106205	106205	UBP1	UBP1
22050	22050	UGO1	UGO1
60406	60406	YAH1	YAH1
60300	60300	RRP15	RRP15
121292	121292	ERP3	ERP3
76960	76960	PRP45	PRP45
60392	60392	TIM22	TIM22
60095	60095	60095	60095
27398	27398	ORC2	ORC2
121295	121295	SEC59	SEC59
121298	121298	FDH1	FDH1
47127	47127	LAP4	LAP4
106245	106245	CTT1	CTT1
29716	29716	29716	29716
106250	106250	106250	106250
47136	47136	GPX2	GPX2
59830	59830	59830	59830
76986	76986	76986	76986
60591	60591	NOP16	NOP16
106276	106276	RIT1	RIT1
22064	22064	SIS1	SIS1
60000	60000	CDC34	CDC34
60051	60051	GCN2	GCN2
77007	77007	CWC2	CWC2
77009	77009	RBG2	RBG2
60331	60331	YPT7	YPT7
77014	77014	GDA1	GDA1
106297	106297	106297	106297
47175	47175	AVT3	AVT3
77025	77025	NEO1	NEO1
60136	60136	SEC16	SEC16
77031	77031	BNI1	BNI1
22072	22072	CWH41	CWH41
60402	60402	MSS1	MSS1
121338	121338	IKI1	IKI1
77038	77038	SEC22	SEC22
22076	22076	22076	22076
121343	121343	PRE5	PRE5
121345	121345	SER1	SER1
106331	106331	TRS120	TRS120
60346	60346	ABZ1	ABZ1
77056	77056	VPS55	VPS55
59991	59991	MAK16	MAK16
121349	121349	GYP7	GYP7
121351	121351	ROT2	ROT2
47221	47221	YNK1	YNK1
34079	34079	SMD3	SMD3
60338	60338	GCD14	GCD14
60250	60250	60250	60250
59987	59987	QRI8	QRI8
121359	121359	SWA2	SWA2
59862	59862	TLG1	TLG1
121363	121363	GLE1	GLE1
77084	77084	SSD1	SSD1
31812	31812	YIH1	YIH1
121367	121367	TFP1	TFP1
60564	60564	PET127	PET127
60349	60349	SEC8	SEC8
121372	121372	RPL38	RPL38
121374	121374	ERG12	ERG12
22093	22093	RAM2	RAM2
59928	59928	MSM1	MSM1
121381	121381	RAD16	RAD16
77119	77119	SPE1	SPE1
77122	77122	CYM1	CYM1
77123	77123	STE24	STE24
47286	47286	47286	47286
60194	60194	PLC1	PLC1
47290	47290	PFA3	PFA3
60585	60585	TFC1	TFC1
77135	77135	RTS1	RTS1
59894	59894	PDR16	PDR16
3525	3525	TRS31	TRS31
59994	59994	MOD5	MOD5
121397	121397	SEC61	SEC61
22104	22104	YBT1	YBT1
77154	77154	PHO2	PHO2
47315	47315	DNF3	DNF3
60283	60283	RTT109	RTT109
121408	121408	MRP7	MRP7
47330	47330	47330	47330
121411	121411	GLC8	GLC8
60508	60508	SET7	SET7
60243	60243	APM1	APM1
106471	106471	OPI1	OPI1
59940	59940	HSP31	HSP31
106473	106473	TAF6	TAF6
60089	60089	60089	60089
121420	121420	GUS1	GUS1
77188	77188	MRPL1	MRPL1
22117	22117	JHD2	JHD2
60492	60492	SLX1	SLX1
77209	77209	PRP9	PRP9
22119	22119	FAL1	FAL1
121436	121436	OXA1	OXA1
77218	77218	MIM1	MIM1
77222	77222	SHP1	SHP1
106531	106531	GTR1	GTR1
106533	106533	YIP1	YIP1
60255	60255	SEN2	SEN2
59838	59838	FMP12	FMP12
121445	121445	SGT1	SGT1
59846	59846	ERG7	ERG7
106556	106556	HXT1	HXT1
60162	60162	CDC16	CDC16
121449	121449	HIS3	HIS3
77242	77242	ECM40	ECM40
29220	29220	GCD2	GCD2
41111	41111	MED6	MED6
3579	3579	ECM16	ECM16
77251	77251	TRA1	TRA1
27719	27719	SMI1	SMI1
60490	60490	60490	60490
59988	59988	HAS1	HAS1
106595	106595	SRP54	SRP54
106603	106603	TEM1	TEM1
77266	77266	CDC8	CDC8
121464	121464	GCV3	GCV3
3600	3600	3600	3600
121468	121468	SMB1	SMB1
121469	121469	YML6	YML6
60008	60008	MRPL35	MRPL35
77279	77279	SNF4	SNF4
77281	77281	VAC8	VAC8
60091	60091	IMP1	IMP1
60132	60132	TOS8	TOS8
22143	22143	NOB1	NOB1
106680	106680	NOP10	NOP10
77309	77309	SPE2	SPE2
77311	77311	CFD1	CFD1
47479	47479	GAL4	GAL4
59952	59952	HNM1	HNM1
60518	60518	60518	60518
22148	22148	LCB1	LCB1
121504	121504	GAA1	GAA1
77330	77330	RPN9	RPN9
121506	121506	RAD54	RAD54
77336	77336	ACO1	ACO1
106730	106730	VAC14	VAC14
3641	3641	STR2	STR2
22153	22153	MOG1	MOG1
60928	60928	MRPS17	MRPS17
22154	22154	SAP1	SAP1
61161	61161	RBD2	RBD2
3645	3645	HNT1	HNT1
60815	60815	CSR1	CSR1
106744	106744	SQS1	SQS1
121516	121516	HTB1	HTB1
121522	121522	HTA1	HTA1
77364	77364	UBP8	UBP8
60616	60616	60616	60616
3653	3653	KGD2	KGD2
61292	61292	SGD1	SGD1
77373	77373	LPD1	LPD1
106761	106761	ATG9	ATG9
121529	121529	MRS3	MRS3
77380	77380	GBP2	GBP2
121533	121533	COQ9	COQ9
106769	106769	SMC6	SMC6
40914	40914	TAN1	TAN1
121534	121534	PDC5	PDC5
60849	60849	ERV1	ERV1
61153	61153	HEM4	HEM4
30476	30476	OXR1	OXR1
121539	121539	FUS3	FUS3
60626	60626	SEC24	SEC24
77404	77404	MSN5	MSN5
61288	61288	61288	61288
121544	121544	MAK3	MAK3
121546	121546	LRO1	LRO1
77412	77412	LDB17	LDB17
60664	60664	SLM1	SLM1
3671	3671	GAR1	GAR1
121550	121550	CHO1	CHO1
77423	77423	77423	77423
47600	47600	POM152	POM152
61279	61279	UTP22	UTP22
77440	77440	RRP14	RRP14
77441	77441	VPS74	VPS74
60850	60850	IFM1	IFM1
77447	77447	77447	77447
26787	26787	GGA2	GGA2
106818	106818	HPC2	HPC2
47621	47621	RBA50	RBA50
77456	77456	77456	77456
121569	121569	GCD6	GCD6
77466	77466	77466	77466
47635	47635	SKN7	SKN7
121573	121573	PRI1	PRI1
60855	60855	TRM10	TRM10
61042	61042	MSH2	MSH2
61222	61222	61222	61222
77485	77485	CCT7	CCT7
61081	61081	SPT10	SPT10
121582	121582	MRP4	MRP4
121584	121584	SWI5	SWI5
22191	22191	CCT6	CCT6
60780	60780	60780	60780
121588	121588	APL2	APL2
61190	61190	61190	61190
47670	47670	NIF3	NIF3
3707	3707	SKI3	SKI3
77506	77506	77506	77506
121593	121593	PEX30	PEX30
61219	61219	XPT1	XPT1
60698	60698	60698	60698
3718	3718	3718	3718
61322	61322	TRF5	TRF5
121606	121606	SRM1	SRM1
121610	121610	TOR2	TOR2
77539	77539	GTB1	GTB1
60951	60951	SIP5	SIP5
77541	77541	ARP6	ARP6
60890	60890	60890	60890
35777	35777	KHA1	KHA1
77552	77552	PHO84	PHO84
121620	121620	THI13	THI13
106936	106936	FRE4	FRE4
3741	3741	3741	3741
61382	61382	SYS1	SYS1
34402	34402	HHO1	HHO1
77570	77570	SFB3	SFB3
61239	61239	SLM5	SLM5
61223	61223	61223	61223
61000	61000	CFT2	CFT2
106962	106962	DHH1	DHH1
61039	61039	RAD27	RAD27
77579	77579	PEP4	PEP4
61134	61134	61134	61134
77583	77583	SEC14	SEC14
77587	77587	RPT3	RPT3
22221	22221	TAF12	TAF12
77591	77591	RPN3	RPN3
47766	47766	RRP6	RRP6
77602	77602	77602	77602
121646	121646	VID27	VID27
77616	77616	APC1	APC1
121652	121652	VPS41	VPS41
60814	60814	PET112	PET112
61409	61409	UBP2	UBP2
107011	107011	JID1	JID1
121654	121654	UTP6	UTP6
60793	60793	CWH43	CWH43
47795	47795	RPS20	RPS20
60737	60737	CUE3	CUE3
3779	3779	POL2	POL2
77629	77629	COX20	COX20
34280	34280	MDM35	MDM35
77634	77634	GPI1	GPI1
60879	60879	NOP9	NOP9
47806	47806	47806	47806
77642	77642	PAC1	PAC1
107045	107045	PML1	PML1
47829	47829	MAM33	MAM33
107058	107058	TMA16	TMA16
60769	60769	EXO1	EXO1
77667	77667	77667	77667
47838	47838	ASF1	ASF1
3803	3803	RNA14	RNA14
77672	77672	SRO77	SRO77
61183	61183	GRC3	GRC3
22245	22245	AUR1	AUR1
60768	60768	60768	60768
107082	107082	NAB3	NAB3
121686	121686	SHM2	SHM2
77685	77685	SPT7	SPT7
60771	60771	PAC10	PAC10
77689	77689	PTP1	PTP1
61032	61032	FMP25	FMP25
61159	61159	COG3	COG3
22251	22251	YMC1	YMC1
22252	22252	22252	22252
77699	77699	77699	77699
60634	60634	TFB2	TFB2
77713	77713	MGM101	MGM101
77714	77714	BPL1	BPL1
107123	107123	PAM16	PAM16
121706	121706	ARO4	ARO4
3830	3830	BCK1	BCK1
47897	47897	PDR5	PDR5
61208	61208	SAM50	SAM50
77732	77732	UBC6	UBC6
22264	22264	BFR2	BFR2
77758	77758	CYC3	CYC3
47926	47926	47926	47926
61075	61075	RAD4	RAD4
3856	3856	CUP2	CUP2
27492	27492	PUS1	PUS1
107206	107206	APA2	APA2
61584	61584	MRL1	MRL1
121733	121733	ERG24	ERG24
77780	77780	77780	77780
22271	22271	ZTA1	ZTA1
121741	121741	RPS7A	RPS7A
62000	62000	TWF1	TWF1
121743	121743	SFC1	SFC1
77795	77795	MET30	MET30
77806	77806	ADH6	ADH6
61465	61465	VAM7	VAM7
107239	107239	BIM1	BIM1
61550	61550	DRS1	DRS1
61907	61907	APP1	APP1
77811	77811	77811	77811
3873	3873	PDE1	PDE1
61701	61701	TRZ1	TRZ1
27025	27025	KNS1	KNS1
22277	22277	22277	22277
107258	107258	SLC1	SLC1
107260	107260	107260	107260
121754	121754	SEC63	SEC63
47987	47987	ZRT3	ZRT3
121757	121757	PZF1	PZF1
61815	61815	RPO26	RPO26
107268	107268	107268	107268
77829	77829	77829	77829
62026	62026	NUT2	NUT2
61541	61541	ARP8	ARP8
3892	3892	LOS1	LOS1
61912	61912	61912	61912
22284	22284	22284	22284
33586	33586	ATP16	ATP16
61470	61470	SAR1	SAR1
61794	61794	NUC1	NUC1
22287	22287	PFS2	PFS2
31134	31134	STE14	STE14
61471	61471	61471	61471
107323	107323	TSC10	TSC10
62059	62059	URB2	URB2
107325	107325	107325	107325
121789	121789	TPI1	TPI1
3909	3909	MRPL51	MRPL51
62063	62063	SNP1	SNP1
107335	107335	MRT4	MRT4
107340	107340	107340	107340
61556	61556	NNF1	NNF1
61532	61532	PUF3	PUF3
48055	48055	GIM3	GIM3
35465	35465	LHS1	LHS1
61819	61819	DOC1	DOC1
121801	121801	NOP58	NOP58
22300	22300	VMA6	VMA6
121804	121804	MRPS28	MRPS28
77906	77906	RPS0A	RPS0A
107369	107369	LTE1	LTE1
62040	62040	SEC18	SEC18
48080	48080	48080	48080
77915	77915	HSD1	HSD1
36941	36941	SPB4	SPB4
62120	62120	CRM1	CRM1
121814	121814	AGX1	AGX1
107383	107383	HSL7	HSL7
107385	107385	PRP43	PRP43
61771	61771	61771	61771
121820	121820	MET6	MET6
62071	62071	EAF3	EAF3
77932	77932	MRPL33	MRPL33
77942	77942	GAS3	GAS3
107402	107402	GUK1	GUK1
22314	22314	CDC10	CDC10
61804	61804	MRPL32	MRPL32
61570	61570	SKI8	SKI8
61945	61945	UBA2	UBA2
61677	61677	LCB3	LCB3
61544	61544	RFC3	RFC3
61967	61967	61967	61967
121834	121834	PET9	PET9
121837	121837	RPS5	RPS5
3949	3949	3949	3949
77974	77974	PXA2	PXA2
61523	61523	KTI11	KTI11
48146	48146	CDC60	CDC60
77979	77979	APS3	APS3
33197	33197	YFH1	YFH1
77991	77991	SSL1	SSL1
48170	48170	RPL27B	RPL27B
78010	78010	DAL2	DAL2
121868	121868	121868	121868
121870	121870	LDB19	LDB19
22332	22332	SME1	SME1
78027	78027	MDM10	MDM10
121878	121878	RPS19A	RPS19A
62003	62003	RRI1	RRI1
61715	61715	FMP27	FMP27
78049	78049	RIA1	RIA1
48225	48225	DOT1	DOT1
78054	78054	VPS16	VPS16
121889	121889	DMA2	DMA2
121890	121890	MAS2	MAS2
78061	78061	78061	78061
78062	78062	RRP5	RRP5
22341	22341	ASE1	ASE1
3984	3984	TAX4	TAX4
121901	121901	NIP1	NIP1
121903	121903	ISA2	ISA2
121904	121904	RPL7A	RPL7A
121906	121906	RPS14A	RPS14A
62057	62057	RAD26	RAD26
62034	62034	PAN5	PAN5
61593	61593	61593	61593
61750	61750	SUR2	SUR2
121915	121915	TMA19	TMA19
107552	107552	MTW1	MTW1
107554	107554	GTT1	GTT1
61508	61508	ITC1	ITC1
121920	121920	ALG8	ALG8
22351	22351	EMP47	EMP47
48281	48281	ASG1	ASG1
62029	62029	PRP18	PRP18
78109	78109	78109	78109
37368	37368	ATG15	ATG15
4004	4004	POB3	POB3
48301	48301	NOP4	NOP4
61692	61692	YCG1	YCG1
61486	61486	LAS21	LAS21
62004	62004	SIZ1	SIZ1
61971	61971	TRS33	TRS33
62017	62017	62017	62017
78130	78130	ERG3	ERG3
121940	121940	121940	121940
121942	121942	AVT1	AVT1
121944	121944	KSP1	KSP1
61893	61893	UTR4	UTR4
61503	61503	61503	61503
61595	61595	RPL25	RPL25
107601	107601	TIM8	TIM8
121950	121950	HRT1	HRT1
62685	62685	COG6	COG6
62351	62351	SDS23	SDS23
78158	78158	PSE1	PSE1
121955	121955	EMG1	EMG1
78162	78162	BUD20	BUD20
62613	62613	JJJ1	JJJ1
48351	48351	ATG4	ATG4
62493	62493	RSC1	RSC1
78176	78176	78176	78176
62305	62305	KRE5	KRE5
121966	121966	COP1	COP1
48366	48366	RPN12	RPN12
78189	78189	COG5	COG5
22375	22375	RGM1	RGM1
62199	62199	62199	62199
121975	121975	ENT3	ENT3
121977	121977	CPR3	CPR3
4040	4040	RPC34	RPC34
48386	48386	RPD3	RPD3
121981	121981	RPN11	RPN11
22381	22381	RCK2	RCK2
78233	78233	78233	78233
107680	107680	PHR1	PHR1
122001	122001	RPL23A	RPL23A
78242	78242	78242	78242
62153	62153	MAE1	MAE1
78264	78264	MXR1	MXR1
4064	4064	ILV1	ILV1
62225	62225	NOC2	NOC2
62477	62477	VPS28	VPS28
78274	78274	FAB1	FAB1
34197	34197	34197	34197
62345	62345	CDC33	CDC33
22402	22402	WSS1	WSS1
78288	78288	YTH1	YTH1
48478	48478	SSO1	SSO1
48482	48482	48482	48482
78301	78301	ZRC1	ZRC1
122036	122036	RPS2	RPS2
78306	78306	78306	78306
62634	62634	APC11	APC11
78309	78309	CHK1	CHK1
62718	62718	UBC11	UBC11
122040	122040	RPL31A	RPL31A
78314	78314	RAX1	RAX1
122043	122043	CCC2	CCC2
62467	62467	RMD8	RMD8
62426	62426	IQG1	IQG1
78322	78322	MED8	MED8
31559	31559	RPP1	RPP1
107768	107768	107768	107768
122048	122048	SBH2	SBH2
122050	122050	PSR2	PSR2
48516	48516	PXA1	PXA1
107776	107776	GRE3	GRE3
62706	62706	SDS22	SDS22
107781	107781	CSN12	CSN12
107784	107784	RPL20A	RPL20A
22415	22415	22415	22415
62168	62168	PFA4	PFA4
122064	122064	MYO5	MYO5
33895	33895	FPR2	FPR2
78357	78357	YCP4	YCP4
122070	122070	CDC40	CDC40
122071	122071	ERV14	ERV14
62335	62335	MAP1	MAP1
122074	122074	BNA4	BNA4
62721	62721	MRPS8	MRPS8
62470	62470	MEF1	MEF1
122076	122076	YPS3	YPS3
78373	78373	ADP1	ADP1
78377	78377	NOG2	NOG2
4117	4117	LYS2	LYS2
122091	122091	TGL4	TGL4
78401	78401	PRX1	PRX1
62651	62651	FAT1	FAT1
62563	62563	GPI17	GPI17
28159	28159	COX10	COX10
62301	62301	MSH6	MSH6
62769	62769	DPH2	DPH2
78409	78409	THR4	THR4
78415	78415	JIP5	JIP5
122103	122103	122103	122103
78421	78421	CET1	CET1
78423	78423	RPN2	RPN2
62352	62352	62352	62352
122113	122113	122113	122113
78439	78439	CDC19	CDC19
62181	62181	IKS1	IKS1
107934	107934	107934	107934
4152	4152	GUA1	GUA1
62480	62480	CTP1	CTP1
62577	62577	BSD2	BSD2
78482	78482	ACP1	ACP1
122139	122139	LEE1	LEE1
62226	62226	CHL1	CHL1
122141	122141	RPL28	RPL28
62169	62169	CDC7	CDC7
122144	122144	YCS4	YCS4
48686	48686	FCP1	FCP1
62182	62182	ATG26	ATG26
4170	4170	4170	4170
122153	122153	BSC6	BSC6
62380	62380	HXT5	HXT5
48707	48707	TPS2	TPS2
71559	71559	HYP2	HYP2
63173	63173	YIP5	YIP5
62975	62975	FMP31	FMP31
122166	122166	ERG5	ERG5
122169	122169	PKP1	PKP1
122175	122175	URB1	URB1
71566	71566	PHO3	PHO3
63006	63006	63006	63006
63269	63269	MRPL3	MRPL3
78543	78543	LHP1	LHP1
78555	78555	NTE1	NTE1
78560	78560	78560	78560
62914	62914	POP5	POP5
4196	4196	PPA1	PPA1
108066	108066	TOA2	TOA2
108069	108069	GEF1	GEF1
62979	62979	HAP5	HAP5
22472	22472	LEA1	LEA1
122193	122193	VPS15	VPS15
63152	63152	63152	63152
108082	108082	FIS1	FIS1
122199	122199	CDC3	CDC3
78582	78582	HEM15	HEM15
63200	63200	YKU70	YKU70
108090	108090	LSM4	LSM4
48788	48788	FAS2	FAS2
78591	78591	FAS1	FAS1
48792	48792	GUD1	GUD1
122210	122210	NAM9	NAM9
35556	35556	CTF18	CTF18
22481	22481	CYB2	CYB2
122212	122212	122212	122212
63206	63206	YKE4	YKE4
39942	39942	BGL2	BGL2
122226	122226	CPA1	CPA1
22489	22489	22489	22489
48835	48835	GCS1	GCS1
63204	63204	TAH18	TAH18
122233	122233	LEU2	LEU2
31118	31118	NSE1	NSE1
22492	22492	BRE2	BRE2
122240	122240	YAT1	YAT1
22496	22496	RET1	RET1
78661	78661	MRPS5	MRPS5
48865	48865	48865	48865
62820	62820	62820	62820
62880	62880	PUF4	PUF4
78679	78679	GGC1	GGC1
63038	63038	RPC82	RPC82
63272	63272	NFU1	NFU1
48883	48883	QCR2	QCR2
63341	63341	SPT14	SPT14
78683	78683	ALD4	ALD4
78688	78688	HSF1	HSF1
78693	78693	SEN54	SEN54
78695	78695	ZPR1	ZPR1
63157	63157	63157	63157
62986	62986	YME1	YME1
22510	22510	22510	22510
108202	108202	SSP120	SSP120
62780	62780	TRM12	TRM12
48910	48910	SIT4	SIT4
108208	108208	TBF1	TBF1
22512	22512	22512	22512
108211	108211	108211	108211
122275	122275	MSF1	MSF1
108216	108216	DIC1	DIC1
78726	78726	RPB3	RPB3
122278	122278	SOF1	SOF1
78732	78732	PFK26	PFK26
22515	22515	TAD3	TAD3
4265	4265	RNH1	RNH1
108227	108227	MGA2	MGA2
108231	108231	PHO80	PHO80
78740	78740	BET1	BET1
122287	122287	GLT1	GLT1
48951	48951	VTC2	VTC2
63092	63092	63092	63092
78753	78753	NIC96	NIC96
78757	78757	PMA1	PMA1
63088	63088	NRD1	NRD1
122296	122296	CIT1	CIT1
78765	78765	YHM2	YHM2
122301	122301	MET17	MET17
78773	78773	FAA2	FAA2
22527	22527	PMT2	PMT2
4284	4284	MRPL9	MRPL9
62929	62929	FMP35	FMP35
29932	29932	CUE5	CUE5
108290	108290	SGO1	SGO1
22531	22531	VPS29	VPS29
4294	4294	RRP12	RRP12
62964	62964	RPH1	RPH1
108299	108299	BNA3	BNA3
78799	78799	RDS2	RDS2
78806	78806	UFD2	UFD2
63159	63159	FAR8	FAR8
31798	31798	31798	31798
63047	63047	MLH3	MLH3
22538	22538	22538	22538
62871	62871	62871	62871
62835	62835	62835	62835
78817	78817	78817	78817
25159	25159	PTP3	PTP3
63102	63102	ARC18	ARC18
49038	49038	GCD10	GCD10
108332	108332	SDA1	SDA1
78836	78836	MIR1	MIR1
63180	63180	ARG8	ARG8
122350	122350	GAD1	GAD1
49059	49059	MTR4	MTR4
32473	32473	RSM25	RSM25
41428	41428	SIW14	SIW14
78864	78864	GCV1	GCV1
78866	78866	VMA13	VMA13
78870	78870	RPL9B	RPL9B
63815	63815	PEP8	PEP8
78882	78882	PRE7	PRE7
63347	63347	STT4	STT4
108398	108398	RIB4	RIB4
78886	78886	RNH70	RNH70
22560	22560	SIL1	SIL1
49099	49099	49099	49099
22563	22563	PEX5	PEX5
108409	108409	RPF2	RPF2
63919	63919	CYS3	CYS3
108421	108421	DPB4	DPB4
122378	122378	DIS3	DIS3
63774	63774	NUG1	NUG1
63624	63624	PRP11	PRP11
78909	78909	CBK1	CBK1
63780	63780	TIM54	TIM54
122381	122381	CLG1	CLG1
63354	63354	FAD1	FAD1
63772	63772	NPL6	NPL6
63702	63702	UBR1	UBR1
63751	63751	RPT4	RPT4
122385	122385	GFA1	GFA1
78925	78925	PRE4	PRE4
78929	78929	ERG26	ERG26
25040	25040	LRG1	LRG1
63914	63914	63914	63914
122392	122392	RFC2	RFC2
78939	78939	BRR2	BRR2
49149	49149	SEC66	SEC66
122396	122396	NPL4	NPL4
108459	108459	CPA2	CPA2
4370	4370	4370	4370
63547	63547	RPB7	RPB7
4373	4373	4373	4373
78958	78958	ATG22	ATG22
78961	78961	CAP2	CAP2
78970	78970	PIC2	PIC2
122405	122405	UBP13	UBP13
63828	63828	ALG12	ALG12
49183	49183	CYR1	CYR1
108481	108481	108481	108481
71649	71649	DUS4	DUS4
122410	122410	SEC10	SEC10
63507	63507	NUS1	NUS1
63419	63419	TRM5	TRM5
78984	78984	REG1	REG1
63400	63400	DSS1	DSS1
49193	49193	SCW11	SCW11
49197	49197	THS1	THS1
122415	122415	PDI1	PDI1
49205	49205	CCP1	CCP1
22598	22598	PRP39	PRP39
122419	122419	INP53	INP53
79010	79010	79010	79010
79014	79014	CUP5	CUP5
71655	71655	ERG4	ERG4
79019	79019	SPO14	SPO14
63742	63742	CAT5	CAT5
63678	63678	RTF1	RTF1
63395	63395	63395	63395
49232	49232	CAT8	CAT8
79031	79031	79031	79031
79034	79034	79034	79034
122431	122431	PEX19	PEX19
108519	108519	UBC9	UBC9
79037	79037	ASN1	ASN1
22608	22608	POR1	POR1
22611	22611	IMP4	IMP4
63441	63441	TOM70	TOM70
63378	63378	ABZ2	ABZ2
79059	79059	INO1	INO1
108535	108535	PXL1	PXL1
4421	4421	FMT1	FMT1
79075	79075	ORM1	ORM1
108548	108548	AIR2	AIR2
29333	29333	NOP13	NOP13
22618	22618	STS1	STS1
122447	122447	RAD52	RAD52
79085	79085	FLC2	FLC2
63503	63503	MRM1	MRM1
122457	122457	MBF1	MBF1
79106	79106	RPL42A	RPL42A
71676	71676	DAL3	DAL3
63379	63379	SUB1	SUB1
108592	108592	108592	108592
79129	79129	79129	79129
63398	63398	OMA1	OMA1
36134	36134	36134	36134
22632	22632	ACO2	ACO2
22633	22633	SFA1	SFA1
63744	63744	63744	63744
30805	30805	NTG1	NTG1
79153	79153	79153	79153
[truncated: 7,130 more rows]

## Sheet: MetNames
Metabolite abbreviation	Metabolite name	Metabolite compartment
M_13GLUCAN	1,3-beta-D-Glucan	Cytosol
M_13GLUCANe	1,3-beta-D-Glucan	Extracellular_space
M_13PDG	1,3-Bisphospho-D-glycerate	Cytosol
M_14GLUCAN	1,4-alphaglucan	Cytosol
M_2D3DGALT	2-Dehydro-3-deoxy-D-galactonate	Cytosol
M_2HPAC	2-hydroxyphenylacetic_acid	Cytosol
M_2MAC	2-maleyl_acetate	Cytosol
M_2MACOm	2-methyl_aconitate	Mitochondrion
M_2MCITm	2-methyl_citrate	Mitochondrion
M_2MICITm	2-methyl_isocitrate	Mitochondrion
M_2PG	2-Phospho-D-glycerate	Cytosol
M_345THBe	Gallic_acid	Extracellular_space
M_3CMUCO	3-Carboxymuconate	Cytosol
M_3CPYRD	3-cyanopyridine	Cytosol
M_3CPYRDe	3-cyanopyridine	Extracellular_space
M_3DDAH7P	2-Dehydro-3-deoxy-D-arabino-heptonate_7-phosphate_	Cytosol
M_3FPYR	3-fumarylpyruvate	Cytosol
M_3HBA	3-hydroxybenzoate;_m-hydroxybenzoate	Cytosol
M_3HBAe	3-hydroxybenzoate;_m-hydroxybenzoate	Extracellular_space
M_3HIND	3-hydroxyindoxyle	Cytosol
M_3HPYR	3-hydroxypyruvate	Cytosol
M_3MPYR	3-maleylpyruvate	Cytosol
M_3OA	3-oxoadipate	Cytosol
M_3OACOAm	3-oxoadipyl-CoA	Mitochondrion
M_3OAm	3-oxoadipate	Mitochondrion
M_3PG	3-Phospho-D-glycerate	Cytosol
M_3PSER	3-Phosphoserine	Cytosol
M_3PSME	5-O-(1-Carboxyvinyl)-3-phosphoshikimate	Cytosol
M_4CMUCL	4-Carboxymuconolactone	Cytosol
M_4HBA	4-hydroxybenzoic_acid	Cytosol
M_4HBAL	4-hydroxybenzaldehyde	Cytosol
M_4HBFOR	4-hydroxybenzoylformic_acid	Cytosol
M_4HMAND	4-hydroxymandelate	Cytosol
M_4HPAC	4-hydroxyphenylacetic_acid	Cytosol
M_4HPP	3-(4-Hydroxyphenyl)pyruvate	Cytosol
M_4PPNCYS	(R)-4'-Phosphopantothenoyl-L-cysteine	Cytosol
M_4PPNTE	Pantetheine_4'-phosphate	Cytosol
M_4PPNTO	D-4'-Phosphopantothenate	Cytosol
M_AACACP	Acetoacetyl_[acyl-carrier_protein]	Cytosol
M_AACCOA	Acetoacetyl_coenzyme_A	Cytosol
M_AACCOAm	Acetoacetyl_coenzyme_A	Mitochondrion
M_AAMYLe	Alpha-amylase_(secreted_to_the_medium)	Extracellular_space
M_ABUTm	2-Aceto-2-hydroxy_butyrate	Mitochondrion
M_AC	Acetate	Cytosol
M_ACACP	Acyl-[acyl-carrier_protein]	Cytosol
M_ACAL	Acetaldehyde	Cytosol
M_ACALe	Acetaldehyde	Extracellular_space
M_ACALm	Acetaldehyde	Mitochondrion
M_ACCOA	Acetyl_coenzyme_A	Cytosol
M_ACCOAm	Acetyl_coenzyme_A	Mitochondrion
M_ACe	Acetate	Extracellular_space
M_ACLACm	2-Acetolactate	Mitochondrion
M_ACm	Acetate	Mitochondrion
M_ACNL	3-Indoleacetonitrile	Cytosol
M_ACO	cis-Aconitate	Cytosol
M_ACOe	cis-Aconitate	Extracellular_space
M_ACOm	cis-Aconitate	Mitochondrion
M_ACP	Acyl-carrier_protein	Cytosol
M_ACTAC	Acetoacetate	Cytosol
M_ACTP	Acetyl_phosphate	Cytosol
M_ACYBUT	gamma-Amino-gamma-cyanobutanoate	Cytosol
M_AD	Adenine	Cytosol
M_ADCHOR	4-Amino-4-deoxychorismate	Cytosol
M_ADe	Adenine	Extracellular_space
M_ADHLIPOm	S-Acetyldihydrolipoamide	Mitochondrion
M_ADN	Adenosine	Cytosol
M_ADP	ADP	Cytosol
M_ADPm	ADP	Mitochondrion
M_ADPR	ADP-Ribose	Cytosol
M_AHHMD	2-Amino-7,8-dihydro-4-hydroxy-6-(diphosphooxymethyl)pteridine	Cytosol
M_AHHMP	2-Amino-4-hydroxy-6-hydroxymethyl-7,8-dihydropteridine	Cytosol
M_AHTD	2-Amino-4-hydroxy-6-(erythro-1,2,3-trihydroxypropyl)-dihydropteridine_triphosphate	Cytosol
M_AICAR	AICAR	Cytosol
M_AIR	Aminoimidazole_ribotide	Cytosol
M_AKAm	2-Oxoadipate	Mitochondrion
M_AKG	2-Oxoglutarate	Cytosol
M_AKGe	2-Oxoglutarate	Extracellular_space
M_AKGE1m	Alpha-ketoglutarate_bound_to_alpha-ketoglutarate_dehydrogenase	Mitochondrion
M_AKGE2m	Alpha-ketoglutarate_bound_to_dihydrolipoyl_transsuccinylase	Mitochondrion
M_AKGm	2-Oxoglutarate	Mitochondrion
M_AKP	2-Dehydropantoate	Cytosol
M_ALA	L-Alanine	Cytosol
M_ALAe	L-Alanine	Extracellular_space
M_ALAm	L-Alanine	Mitochondrion
M_AMAm	2-aminoadipate	Mitochondrion
M_AMASAm	2-aminoadipate-semialdehyde	Mitochondrion
M_AMP	AMP	Cytosol
M_AMPe	AMP	Extracellular_space
M_AMPm	AMP	Mitochondrion
M_AMYLPe	Amylopectin	Extracellular_space
M_AMYLSe	Amylose	Extracellular_space
M_AN	Anthranilate	Cytosol
M_ANe	Anthranilate	Extracellular_space
M_AOL	D-Arabitol	Cytosol
M_AOLe	D-Arabitol	Extracellular_space
M_AONA	8-Amino-7-oxononanoate	Cytosol
M_APROP	alpha-Aminopropiononitrile	Cytosol
M_APS	Adenylylsulfate	Cytosol
M_ARAB	D-Arabinose	Cytosol
M_ARABe	D-Arabinose	Extracellular_space
M_ARABINe	Arabinan	Extracellular_space
M_ARABLAC	D-Arabinono-1,4-lactone	Cytosol
M_ARG	L-Arginine	Cytosol
M_ARGe	L-Arginine	Extracellular_space
M_ARGm	L-Arginine	Mitochondrion
M_ARGSUCCm	Argininosuccinate	Mitochondrion
M_ASER	O-Acetyl-L-serine	Cytosol
M_ASN	L-Asparagine	Cytosol
M_ASNe	L-Asparagine	Extracellular_space
M_ASP	L-Aspartate	Cytosol
M_ASPe	L-Aspartate	Extracellular_space
M_ASPm	L-Aspartate	Mitochondrion
M_ASPSA	L-Aspartate_4-semialdehyde	Cytosol
M_ASUC	N6-(1,2-Dicarboxyethyl)-AMP	Cytosol
M_ATN	Allantoin	Cytosol
M_ATNe	Allantoin	Extracellular_space
M_ATP	ATP	Cytosol
M_ATPe	ATP	Extracellular_space
M_ATPm	ATP	Mitochondrion
M_ATT	Allantoate	Cytosol
M_BA	Benzoic_acid	Cytosol
M_BAe	Benzoic_acid	Extracellular_space
M_BAL	Benzaldehyde	Cytosol
M_bALA	beta-Alanine	Cytosol
M_bALAe	beta-Alanine	Extracellular_space
M_BAMN	Benzoylamine	Cytosol
M_BAMNe	Benzoylamine	Extracellular_space
M_BASP	4-Phospho-L-aspartate	Cytosol
M_BCCP	Biotin-carboxyl-carrier_protein	Cytosol
M_bDG6P	beta-D-Glucose_6-phosphate	Cytosol
M_bDGLC	beta-D-Glucose	Cytosol
M_bDGLCe	beta-D-Glucose	Extracellular_space
M_BFOR	Benzoylformate	Cytosol
M_bFRU	beta-D-fructose	Cytosol
M_bGLAC	beta-D-galactose	Cytosol
M_bLARAB	beta-L-arabinose	Cytosol
M_BN	Benzonitrile	Cytosol
M_BNe	Benzonitrile	Extracellular_space
M_BT	Biotin	Cytosol
M_BTe	Biotin	Extracellular_space
M_BTOL	benzene-1,2,4-triol	Cytosol
M_BUTAL	Butanal	Cytosol
M_BUTN	n-butylamine	Cytosol
M_BUTNe	n-butylamine	Extracellular_space
M_C100	Decanoate	Cytosol
M_C100ACP	Decanoyl-[acyl-carrier_protein]	Cytosol
M_C100COA	Decanoyl-CoA	Cytosol
M_C100COAm	Decanoyl-CoA	Mitochondrion
M_C100e	Decanoate	Extracellular_space
M_C10DACP	Dec-2-enoyl-[acyl-carrier_protein]	Cytosol
M_C10DCOAm	Dec-2-enoyl-CoA	Mitochondrion
M_C10HACP	3-hydroxydecanoyl-[acyl-carrier_protein]	Cytosol
M_C10HCOAm	3-hydroxydecanoyl-CoA	Mitochondrion
M_C10OACP	3-oxodecanoyl-[acyl-carrier_protein]	Cytosol
M_C10OCOAm	3-oxodecanoyl-CoA	Mitochondrion
M_C110ACP	Undecanoyl-[acyl-carrier_protein]	Cytosol
M_C110COAm	Undecanoyl-CoA	Mitochondrion
M_C11DACP	Undec-2-enoyl-[acyl-carrier_protein]	Cytosol
M_C11DCOAm	Undec-2-enoyl-CoA	Mitochondrion
M_C11HACP	3-hydroxyundecanoyl-[acyl-carrier_protein]	Cytosol
M_C11HCOAm	3-hydroxyundecanoyl-CoA	Mitochondrion
M_C11OACP	3-oxoundecanoyl-[acyl-carrier_protein]	Cytosol
M_C11OCOAm	3-oxoundecanoyl-CoA	Mitochondrion
M_C120	Dodecanoate	Cytosol
M_C120ACP	Dodecanoyl-[acyl-carrier_protein]	Cytosol
M_C120CAR	Dodecanoyl-carnitine	Cytosol
M_C120CARm	Dodecanoyl-carnitine	Mitochondrion
M_C120COA	Dodecanoyl-CoA	Cytosol
M_C120COAm	Dodecanoyl-CoA	Mitochondrion
M_C120e	Dodecanoate	Extracellular_space
M_C12DACP	Dodec-2-enoyl-[acyl-carrier_protein]	Cytosol
M_C12DCOAm	Dodec-2-enoyl-CoA	Mitochondrion
M_C12HACP	3-hydroxydodecanoyl-[acyl-carrier_protein]	Cytosol
M_C12HCOAm	3-hydroxydodecanoyl-CoA	Mitochondrion
M_C12OACP	3-oxododecanoyl-[acyl-carrier_protein]	Cytosol
M_C12OCOAm	3-oxododecanoyl-CoA	Mitochondrion
M_C130ACP	Tridecanoyl-[acyl-carrier_protein]	Cytosol
M_C130COAm	Tridecanoyl-CoA	Mitochondrion
M_C13DACP	Tridec-2-enoyl-[acyl-carrier_protein]	Cytosol
M_C13DCOAm	Tridec-2-enoyl-CoA	Mitochondrion
M_C13HACP	3-hydroxytridecanoyl-[acyl-carrier_protein]	Cytosol
M_C13HCOAm	3-hydroxytridecanoyl-CoA	Mitochondrion
M_C13OACP	3-oxotridecanoyl-[acyl-carrier_protein]	Cytosol
M_C13OCOAm	3-oxotridecanoyl-CoA	Mitochondrion
M_C140	Tetradecanoate	Cytosol
M_C140ACP	Tetradecanoyl-[acyl-carrier_protein]	Cytosol
M_C140CAR	Tetradecanoyl-carnitine	Cytosol
M_C140CARm	Tetradecanoyl-carnitine	Mitochondrion
M_C140COA	Tetradecanoyl-CoA	Cytosol
M_C140COAm	Tetradecanoyl-CoA	Mitochondrion
M_C140e	Tetradecanoate	Extracellular_space
M_C141	Tetradecenoate	Cytosol
M_C141ACP	Tetradecenoyl-[acyl-carrier_protein]	Cytosol
M_C141CAR	Tetradecenoyl-carnitine	Cytosol
M_C141CARm	Tetradecenoyl-carnitine	Mitochondrion
M_C141COA	Tetradecenoyl-CoA	Cytosol
M_C141COAm	Tetradecenoyl-CoA	Mitochondrion
M_C141e	Tetradecenoate	Extracellular_space
M_C14DACP	Tetradec-2-enoyl-[acyl-carrier_protein]	Cytosol
M_C14DCOAm	Tetradec-2-enoyl-CoA	Mitochondrion
M_C14HACP	3-hydroxytetradecanoyl-[acyl-carrier_protein]	Cytosol
M_C14HCOAm	3-hydroxytetradecanoyl-CoA	Mitochondrion
M_C14OACP	3-oxotetradecanoyl-[acyl-carrier_protein]	Cytosol
M_C14OCOAm	3-oxotetradecanoyl-CoA	Mitochondrion
M_C150	Pentadecanoate	Cytosol
M_C150ACP	Pentadecanoyl-[acyl-carrier_protein]	Cytosol
M_C150CAR	Pentadecanoyl-carnitine	Cytosol
M_C150CARm	Pentadecanoyl-carnitine	Mitochondrion
M_C150COA	Pentadecanoyl-CoA	Cytosol
M_C150COAm	Pentadecanoyl-CoA	Mitochondrion
M_C150e	Pentadecanoate	Extracellular_space
M_C15DACP	Pentadec-2-enoyl-[acyl-carrier_protein]	Cytosol
M_C15DCOAm	Pentadec-2-enoyl-CoA	Mitochondrion
M_C15HACP	3-hydroxypentadecanoyl-[acyl-carrier_protein]	Cytosol
M_C15HCOAm	3-hydroxypentadecanoyl-CoA	Mitochondrion
M_C15OACP	3-oxopentadecanoyl-[acyl-carrier_protein]	Cytosol
M_C15OCOAm	3-oxopentadecanoyl-CoA	Mitochondrion
M_C160	Hexadecanoate	Cytosol
M_C160ACP	Hexadecanoyl-[acyl-carrier_protein]	Cytosol
M_C160CAR	Hexadecanoyl-carnitine	Cytosol
M_C160CARm	Hexadecanoyl-carnitine	Mitochondrion
M_C160COA	Hexadecanoyl-CoA	Cytosol
M_C160COAm	Hexadecanoyl-CoA	Mitochondrion
M_C160e	Hexadecanoate	Extracellular_space
M_C161	Hexadecenoate	Cytosol
M_C161ACP	Hexadecenoyl-[acyl-carrier_protein]	Cytosol
M_C161CAR	Hexadecenoyl-carnitine	Cytosol
M_C161CARm	Hexadecenoyl-carnitine	Mitochondrion
M_C161COA	Hexadecenoyl-CoA	Cytosol
M_C161COAm	Hexadecenoyl-CoA	Mitochondrion
M_C161e	Hexadecenoate	Extracellular_space
M_C162	Hexadecadienoate	Cytosol
M_C162ACP	Hexadecadienoyl-[acyl-carrier_protein]	Cytosol
M_C162CAR	Hexadecadienoyl-carnitine	Cytosol
M_C162CARm	Hexadecadienoyl-carnitine	Mitochondrion
M_C162COA	Hexadecadienoyl-CoA	Cytosol
M_C162COAm	Hexadecadienoyl-CoA	Mitochondrion
M_C162e	Hexadecadienoate	Extracellular_space
M_C16DACP	Hexadec-2-enoyl-[acyl-carrier_protein]	Cytosol
M_C16DCOAm	Hexadec-2-enoyl-CoA	Mitochondrion
M_C16HACP	3-hydroxyhexadecanoyl-[acyl-carrier_protein]	Cytosol
M_C16HCOAm	3-hydroxyhexadecanoyl-CoA	Mitochondrion
M_C16OACP	3-oxohexadecanoyl-[acyl-carrier_protein]	Cytosol
M_C16OCOAm	3-oxohexadecanoyl-CoA	Mitochondrion
M_C170	Heptadecanoate	Cytosol
M_C170ACP	Heptadecanoyl-[acyl-carrier_protein]	Cytosol
M_C170CAR	Heptadecanoyl-carnitine	Cytosol
M_C170CARm	Heptadecanoyl-carnitine	Mitochondrion
M_C170COA	Heptadecanoyl-CoA	Cytosol
M_C170COAm	Heptadecanoyl-CoA	Mitochondrion
M_C170e	Heptadecanoate	Extracellular_space
M_C171	Heptadecenoate	Cytosol
M_C171ACP	Heptadecenoyl-[acyl-carrier_protein]	Cytosol
M_C171CAR	Heptadecenoyl-carnitine	Cytosol
M_C171CARm	Heptadecenoyl-carnitine	Mitochondrion
M_C171COA	Heptadecenoyl-CoA	Cytosol
M_C171COAm	Heptadecenoyl-CoA	Mitochondrion
M_C171e	Heptadecenoate	Extracellular_space
M_C17DACP	Heptadec-2-enoyl-[acyl-carrier_protein]	Cytosol
M_C17DCOAm	Heptadec-2-enoyl-CoA	Mitochondrion
M_C17HACP	3-hydroxyheptadecanoyl-[acyl-carrier_protein]	Cytosol
M_C17HCOAm	3-hydroxyheptadecanoyl-CoA	Mitochondrion
M_C17OACP	3-oxoheptadecanoyl-[acyl-carrier_protein]	Cytosol
M_C17OCOAm	3-oxoheptadecanoyl-CoA	Mitochondrion
M_C180	Octadecanoate	Cytosol
M_C180ACP	Octadecanoyl-[acyl-carrier_protein]	Cytosol
M_C180CAR	Octadecanoyl-carnitine	Cytosol
M_C180CARm	Octadecanoyl-carnitine	Mitochondrion
M_C180COA	Octadecanoyl-CoA	Cytosol
M_C180COAm	Octadecanoyl-CoA	Mitochondrion
M_C180e	Octadecanoate	Extracellular_space
M_C181	Octadecenoate	Cytosol
M_C181ACP	Octadecenoyl-[acyl-carrier_protein]	Cytosol
M_C181CAR	Octadecenoyl-carnitine	Cytosol
M_C181CARm	Octadecenoyl-carnitine	Mitochondrion
M_C181COA	Octadecenoyl-CoA	Cytosol
M_C181COAm	Octadecenoyl-CoA	Mitochondrion
M_C181e	Octadecenoate	Extracellular_space
M_C182	Octadecadienoate	Cytosol
M_C182ACP	Octadecadienoyl-[acyl-carrier_protein]	Cytosol
M_C182CAR	Octadecadienoyl-carnitine	Cytosol
M_C182CARm	Octadecadienoyl-carnitine	Mitochondrion
M_C182COA	Octadecadienoyl-CoA	Cytosol
M_C182COAm	Octadecadienoyl-CoA	Mitochondrion
M_C182e	Octadecadienoate	Extracellular_space
M_C183	Octadecatrienoate	Cytosol
M_C183ACP	Octadecatrienoyl-[acyl-carrier_protein]	Cytosol
M_C183CAR	Octadecatrienoyl-carnitine	Cytosol
M_C183CARm	Octadecatrienoyl-carnitine	Mitochondrion
M_C183COA	Octadecatrienoyl-CoA	Cytosol
M_C183COAm	Octadecatrienoyl-CoA	Mitochondrion
M_C183e	Octadecatrienoate	Extracellular_space
M_C18DACP	Octadec-2-enoyl-[acyl-carrier_protein]	Cytosol
M_C18DCOAm	Octadec-2-enoyl-CoA	Mitochondrion
M_C18DHSPH	3-dehydrosphinganine(C18)	Cytosol
M_C18HACP	3-hydroxyoctadecanoyl-[acyl-carrier_protein]	Cytosol
M_C18HCOAm	3-hydroxyoctadecanoyl-CoA	Mitochondrion
M_C18OACP	3-oxooctadecanoyl-[acyl-carrier_protein]	Cytosol
M_C18OCOAm	3-oxooctadecanoyl-CoA	Mitochondrion
M_C18PSPH	Phytosphingosine(C18)	Cytosol
M_C18SPH	Sphinganine(C18)	Cytosol
M_C190	Nonadecanoate	Cytosol
M_C190ACP	Nonadecanoyl-[acyl-carrier_protein]	Cytosol
M_C190CAR	Nonadecanoyl-carnitine	Cytosol
M_C190CARm	Nonadecanoyl-carnitine	Mitochondrion
M_C190COA	Nonadecanoyl-CoA	Cytosol
M_C190COAm	Nonadecanoyl-CoA	Mitochondrion
M_C190e	Nonadecanoate	Extracellular_space
M_C191	Nonadecenoate	Cytosol
M_C191ACP	Nonadecenoyl-[acyl-carrier_protein]	Cytosol
M_C191CAR	Nonadecenoyl-carnitine	Cytosol
M_C191CARm	Nonadecenoyl-carnitine	Mitochondrion
M_C191COA	Nonadecenoyl-CoA	Cytosol
M_C191COAm	Nonadecenoyl-CoA	Mitochondrion
M_C191DHSPH	3-dehydrosphinganine(C19:1)	Cytosol
M_C191e	Nonadecenoate	Extracellular_space
M_C191SPH	Sphinganine(C19:1)	Cytosol
M_C192	Nonadecadienoate	Cytosol
M_C192ACP	Nonadecadienoyl-[acyl-carrier_protein]	Cytosol
M_C192CAR	Nonadecadienoyl-carnitine	Cytosol
M_C192CARm	Nonadecadienoyl-carnitine	Mitochondrion
M_C192COA	Nonadecadienoyl-CoA	Cytosol
M_C192COAm	Nonadecadienoyl-CoA	Mitochondrion
M_C192e	Nonadecadienoate	Extracellular_space
M_C19DACP	Nonadec-2-enoyl-[acyl-carrier_protein]	Cytosol
M_C19DCOAm	Nonadec-2-enoyl-CoA	Mitochondrion
M_C19HACP	3-hydroxynonadecanoyl-[acyl-carrier_protein]	Cytosol
M_C19HCOAm	3-hydroxynonadecanoyl-CoA	Mitochondrion
M_C19OACP	3-oxononadecanoyl-[acyl-carrier_protein]	Cytosol
M_C19OCOAm	3-oxononadecanoyl-CoA	Mitochondrion
M_C200	Eicosanoate	Cytosol
M_C200ACP	Eicosanoyl-[acyl-carrier_protein]	Cytosol
M_C200CAR	Eicosanoyl-carnitine	Cytosol
M_C200CARm	Eicosanoyl-carnitine	Mitochondrion
M_C200COA	Eicosanoyl-CoA	Cytosol
M_C200COAm	Eicosanoyl-CoA	Mitochondrion
M_C200e	Eicosanoate	Extracellular_space
M_C20DACP	Eicos-2-enoyl-[acyl-carrier_protein]	Cytosol
M_C20DCOAm	Eicos-2-enoyl-CoA	Mitochondrion
M_C20DHSPH	3-dehydrosphinganine(C20)	Cytosol
M_C20HACP	3-hydroxyeicosanoyl-[acyl-carrier_protein]	Cytosol
M_C20HCOAm	3-hydroxyeicosanoyl-CoA	Mitochondrion
M_C20OACP	3-oxoeicosanoyl-[acyl-carrier_protein]	Cytosol
M_C20OCOAm	3-oxoeicosanoyl-CoA	Mitochondrion
M_C20PSPH	Phytosphingosine(C20)	Cytosol
M_C20SPH	Sphinganine(C20)	Cytosol
M_C40	Butanoate	Cytosol
M_C40ACP	Butanoyl-[acyl-carrier_protein]	Cytosol
M_C40COA	Butanoyl-CoA	Cytosol
M_C40COAm	Butanoyl-CoA	Mitochondrion
M_C40e	Butanoate	Extracellular_space
M_C4DACP	But-2-enoyl-[acyl-carrier_protein]	Cytosol
M_C4DCOAm	But-2-enoyl-CoA	Mitochondrion
M_C4HACP	3-hydroxybutanoyl-[acyl-carrier_protein]	Cytosol
M_C4HCOAm	3-hydroxybutanoyl-CoA	Mitochondrion
M_C50ACP	Pentanoyl-[acyl-carrier_protein]	Cytosol
M_C50COA	Pentanoyl-CoA	Cytosol
M_C50COAm	Pentanoyl-CoA	Mitochondrion
M_C5DACP	Pent-2-enoyl-[acyl-carrier_protein]	Cytosol
M_C5DCOAm	Pent-2-enoyl-CoA	Mitochondrion
M_C5HACP	3-hydroxypentanoyl-[acyl-carrier_protein]	Cytosol
M_C5HCOAm	3-hydroxypentanoyl-CoA	Mitochondrion
M_C5OACP	3-oxopentanoyl-[acyl-carrier_protein]	Cytosol
M_C5OCOAm	3-oxopentanoyl-CoA	Mitochondrion
M_C60	Hexanoate	Cytosol
M_C60ACP	Hexanoyl-[acyl-carrier_protein]	Cytosol
M_C60COA	Hexanoyl-CoA	Cytosol
M_C60COAm	Hexanoyl-CoA	Mitochondrion
M_C60e	Hexanoate	Extracellular_space
M_C6DACP	Hex-2-enoyl-[acyl-carrier_protein]	Cytosol
M_C6DCOAm	Hex-2-enoyl-CoA	Mitochondrion
M_C6HACP	3-hydroxyhexanoyl-[acyl-carrier_protein]	Cytosol
M_C6HCOAm	3-hydroxyhexanoyl-CoA	Mitochondrion
M_C6OACP	3-oxohexanoyl-[acyl-carrier_protein]	Cytosol
M_C6OCOAm	3-oxohexanoyl-CoA	Mitochondrion
M_C70ACP	Heptanoyl-[acyl-carrier_protein]	Cytosol
M_C70COAm	Heptanoyl-CoA	Mitochondrion
M_C7DACP	Hept-2-enoyl-[acyl-carrier_protein]	Cytosol
M_C7DCOAm	Hept-2-enoyl-CoA	Mitochondrion
M_C7HACP	3-hydroxyheptanoyl-[acyl-carrier_protein]	Cytosol
M_C7HCOAm	3-hydroxyheptanoyl-CoA	Mitochondrion
M_C7OACP	3-oxoheptanoyl-[acyl-carrier_protein]	Cytosol
M_C7OCOAm	3-oxoheptanoyl-CoA	Mitochondrion
M_C80	Octanoate	Cytosol
M_C80ACP	Octanoyl-[acyl-carrier_protein]	Cytosol
M_C80COA	Octanoyl-CoA	Cytosol
M_C80COAm	Octanoyl-CoA	Mitochondrion
M_C80e	Octanoate	Extracellular_space
M_C8DACP	Oct-2-enoyl-[acyl-carrier_protein]	Cytosol
M_C8DCOAm	Oct-2-enoyl-CoA	Mitochondrion
M_C8HACP	3-hydroxyoctanoyl-[acyl-carrier_protein]	Cytosol
M_C8HCOAm	3-hydroxyoctanoyl-CoA	Mitochondrion
M_C8OACP	3-oxooctanoyl-[acyl-carrier_protein]	Cytosol
M_C8OCOAm	3-oxooctanoyl-CoA	Mitochondrion
M_C90ACP	Nonanoyl-[acyl-carrier_protein]	Cytosol
M_C90COAm	Nonanoyl-CoA	Mitochondrion
M_C9DACP	Non-2-enoyl-[acyl-carrier_protein]	Cytosol
M_C9DCOAm	Non-2-enoyl-CoA	Mitochondrion
M_C9HACP	3-hydroxynonanoyl-[acyl-carrier_protein]	Cytosol
M_C9HCOAm	3-hydroxynonanoyl-CoA	Mitochondrion
M_C9OACP	3-oxononanoyl-[acyl-carrier_protein]	Cytosol
M_C9OCOAm	3-oxononanoyl-CoA	Mitochondrion
M_CAASP	N-Carbamoyl-L-aspartate	Cytosol
M_CAIR	1-(5-Phospho-D-ribosyl)-5-amino-4-imidazolecarboxylate	Cytosol
M_CALH	2-(3-Carboxy-3-aminopropyl)-L-histidine	Cytosol
M_cAMP	3',5'-Cyclic_AMP	Cytosol
M_cAMPe	3',5'-Cyclic_AMP	Extracellular_space
M_CAP	Carbamoyl_phosphate	Cytosol
M_CAPm	Carbamoyl_phosphate	Mitochondrion
M_CAR	Carnitine	Cytosol
M_CARm	Carnitine	Mitochondrion
M_CBCCP	Carboxybiotin-carboxyl-carrier_protein	Cytosol
M_CCL	Catechol	Cytosol
M_cCMP	3',5'-Cyclic_CMP	Cytosol
M_CDA	Cholesta-8,24-dien-3-ol-4-carboxylate	Cytosol
M_cdAMP	3',5'-Cyclic_dAMP	Cytosol
M_CDOL	4-methylcholesta-8,24-diene-3-ol	Cytosol
M_CDP	CDP	Cytosol
M_CDPDG	CDPdiacylglycerol	Cytosol
M_CELLOBe	Cellobiose	Extracellular_space
M_CELLOTe	Cellotriose	Extracellular_space
M_CELLUe	Cellulose	Extracellular_space
M_CELLWALL	Cellwall_(1_g_dry_cellwall)	Cytosol
M_CERB1	Cerebrin_1	Cytosol
M_CERB1A	Cerebrin_1(comp._A)	Cytosol
M_CERB1B	Cerebrin_1(comp._B)	Cytosol
M_CERB1C	Cerebrin_1(comp._C)	Cytosol
M_CERB1D	Cerebrin_1(comp._D)	Cytosol
M_CERB2	Cerebrin_2	Cytosol
M_CERB2A	Cerebrin_2(comp._A)	Cytosol
M_CERB2B	Cerebrin_2(comp._B)	Cytosol
M_CERB2C	Cerebrin_2(comp._C)	Cytosol
M_CERB2D	Cerebrin_2(comp._D)	Cytosol
M_CEREB1	Cerebroside_1	Cytosol
M_CEREB2	Cerebroside_2	Cytosol
M_cGMP	3',5'-Cyclic_GMP	Cytosol
M_CHCOA	6-Carboxyhexanoyl-CoA	Cytosol
M_CHIT	Chitin	Cytosol
M_CHITO	Chitosan	Cytosol
M_CHO	Choline	Cytosol
M_CHOR	Chorismate	Cytosol
M_CHOSLF	Choline_sulphate	Cytosol
M_CHOSLFe	Choline_sulphate	Extracellular_space
M_cIMP	3',5'-Cyclic_IMP	Cytosol
M_CIT	Citrate	Cytosol
M_CITe	Citrate	Extracellular_space
M_CITm	Citrate	Mitochondrion
M_CITR	L-Citrulline	Cytosol
M_CITRe	L-Citrulline	Extracellular_space
M_CITRm	L-Citrulline	Mitochondrion
M_CL	Cardiolipin	Cytosol
M_CLAGL3P	1-acyl-sn-glycerol-3-phosphate_used_for_cardiolipin	Cytosol
M_CLCDPDG	Cdp-diacylglycerol_used_for_cardiolipin	Cytosol
M_CLPA	Phosphatidate_used_for_cardiolipin	Cytosol
M_CLPIGP	3(3-sn-phosphatidyl)-sn-glycerol_1-phosphate_used_for_cardiolipin_biosynthesis	Cytosol
M_CMP	CMP	Cytosol
M_CO2	Carbon_dioxide	Cytosol
M_CO2e	Carbon_dioxide	Extracellular_space
M_CO2m	Carbon_dioxide	Mitochondrion
M_COA	Coenzyme_A	Cytosol
M_COAm	Coenzyme_A	Mitochondrion
M_COUM	Coumarate	Cytosol
M_COUMe	Coumarate	Extracellular_space
M_CPAD5P	1-(2-Carboxyphenylamino)-1-deoxy-D-ribulose_5-phosphate	Cytosol
M_CTP	CTP	Cytosol
M_CYS	L-Cysteine	Cytosol
M_CYSe	L-Cysteine	Extracellular_space
M_CYST	Cystine	Cytosol
M_CYTD	Cytidine	Cytosol
M_CYTS	Cytosine	Cytosol
M_D6PDGC	6-phospho-2-dehydro-D-gluconate	Cytosol
M_D6PGC	6-Phospho-D-gluconate	Cytosol
M_D6PGL	d-Glucono-1,5-lactone_6-phosphate	Cytosol
M_DA	Deoxyadenosine	Cytosol
M_DADP	dADP	Cytosol
M_DAGLY	Diacylglycerol	Cytosol
M_DAGLYP	Diacylglycerol-3-Phosphate	Cytosol
M_DAMP	dAMP	Cytosol
M_DAONA	7,8-diaminononanoate	Cytosol
M_DATP	dATP	Cytosol
M_DC	Deoxycytidine	Cytosol
M_DCDA	4-methylcholesta-8,24-diene-3-ol-4-carboxylate	Cytosol
M_DCDOL	4,4-Dimethylcholesta-8,24-diene-3-ol	Cytosol
M_DCDP	dCDP	Cytosol
M_DCMP	dCMP	Cytosol
M_DCTOL	4,4-Dimethylcholesta-8,14,24-triene-3-ol	Cytosol
M_DCTP	dCTP	Cytosol
M_DG	Deoxyguanosine	Cytosol
M_DGDG	Digalactosyl_diglyceride	Cytosol
M_DGDMIPC	Digalactosyl-dimannosyl-inositol-P-ceramide	Cytosol
M_DGDP	dGDP	Cytosol
M_DGLC	D-Glucose	Cytosol
M_DGLCe	D-Glucose	Extracellular_space
M_DGMP	dGMP	Cytosol
M_DGTP	dGTP	Cytosol
M_DHBA	2,3-dihydroxybenzoate	Cytosol
M_DHCHDDC	(1R,6S)-dihydroxycyclohexa-2,4-diene-1,4-dicarboxylate	Cytosol
M_DHF	7,8-Dihydrofolate	Cytosol
M_DHMVAm	(R)-2,3-dihydroxy-3-methylbutanoate	Mitochondrion
M_DHP	2-Amino-4-hydroxy-6-(D-erythro-1,2,3-trihydroxypropyl)-7,8-dihydropteridine	Cytosol
M_DHPLYSm	protein-dihydrolipoyllysine	Mitochondrion
M_DHPT	Dihydropteroate	Cytosol
M_DHSK	3-Dehydroshikimate	Cytosol
M_DHSKe	3-Dehydroshikimate	Extracellular_space
M_DHVALm	(R)-2,3-dihydroxy-3-methylbutanoate	Mitochondrion
M_DIMGP	D-erythro-1-(Imidazol-4-yl)glycerol_3-phosphate	Cytosol
M_DIN	Deoxyinosine	Cytosol
M_DMAND	D-mandelate	Cytosol
M_DMANDe	D-mandelate	Extracellular_space
M_DMIPC	Di-mannosyl-inositol-P-ceramide	Cytosol
M_DMNAD	Deamido-NAD	Cytosol
M_DMPP	Dimethylallyl_diphosphate	Cytosol
M_DMT	Dimethylterephthalate	Cytosol
M_DMTe	Dimethylterephthalate	Extracellular_space
M_DNA	Deoxyribonucleic_acid	Cytosol
M_DOROA	(S)-Dihydroorotate	Cytosol
M_DPCOA	Dephospho-CoA	Cytosol
M_DPTH	2-[3-Carboxy-3-(methylammonio)propyl]-L-histidine	Cytosol
M_DQT	3-Dehydroquinate	Cytosol
M_DR1P	Deoxy-ribose_1-phosphate	Cytosol
M_DSAM	S-Adenosylmethioninamine	Cytosol
M_DT	Thymidine	Cytosol
M_DTB	Dethiobiotin	Cytosol
M_DTBe	dethiobiotin	Extracellular_space
M_DTDP	dTDP	Cytosol
M_DTMP	dTMP	Cytosol
M_DTTP	dTTP	Cytosol
M_DU	Deoxyuridine	Cytosol
M_DUDP	dUDP	Cytosol
M_DUMP	dUMP	Cytosol
M_DUTP	dUTP	Cytosol
M_E	D-Erythrose	Cytosol
M_E4P	D-Erythrose_4-phosphate	Cytosol
M_Ee	D-Erythrose	Extracellular_space
M_EOL	Erythritol	Cytosol
M_EOLe	Erythritol	Extracellular_space
M_EPST	Episterol	Cytosol
M_ERGOD	Ergosta-5,7-dienol	Cytosol
M_ERGOSE	Ergosterolester	Cytosol
M_ERGOST	Ergosterol	Cytosol
M_ERGOT	Ergosta-5,7,22,24-tetraenol	Cytosol
M_ETH	Ethanol	Cytosol
M_ETHe	Ethanol	Extracellular_space
M_ETHm	Ethanol	Mitochondrion
M_EU	L-Erythrulose	Cytosol
M_EU1P	L-Erythrulose_1-phosphate	Cytosol
M_EUe	L-Erythrulose	Extracellular_space
M_F26P	D-Fructose_2,6-bisphosphate	Cytosol
M_F6P	beta-D-Fructose_6-phosphate	Cytosol
M_FADH2m	FADH2	Mitochondrion
M_FADm	FAD	Mitochondrion
M_FALD	Formaldehyde	Cytosol
M_FDP	beta-D-Fructose_1,6-bisphosphate	Cytosol
M_FER	Ferulic_acid	Cytosol
M_FERCOA	trans-feruloyl-CoA	Cytosol
M_FERe	Ferulic_acid	Extracellular_space
M_FERHCOA	4-hydroxy-3-methoxyphenyl-beta-hydroxypropionyl-CoA	Cytosol
M_FERIm	Ferricytochrome_c	Mitochondrion
M_FEROm	Ferrocytochrome_c	Mitochondrion
M_FEST	Fecosterol	Cytosol
M_FGAM	2-(Formamido)-N1-(5'-phosphoribosyl)acetamidine	Cytosol
M_FGAR	5'-Phosphoribosyl-N-formylglycinamide	Cytosol
M_FGT	S-Formylglutathione	Cytosol
M_FKYN	L-Formylkynurenine	Cytosol
M_FOR	Formate	Cytosol
M_FORe	Formate	Extracellular_space
M_FORm	Formate	Mitochondrion
M_FPP	trans,trans-Farnesyl_diphosphate	Cytosol
M_FRU	D-Fructose	Cytosol
M_FRUe	D-Fructose	Extracellular_space
M_FTHF	10'-Formyltetrahydrofolate	Cytosol
M_FTHFm	10-Formyltetrahydrofolate	Mitochondrion
M_FUACAC	4-Fumarylacetoacetate	Cytosol
M_FUM	Fumarate	Cytosol
M_FUMe	Fumarate	Extracellular_space
M_FUMm	Fumarate	Mitochondrion
M_G	D-Glycerate	Cytosol
M_G1P	alpha-D-Glucose_1-phosphate	Cytosol
M_G6P	alpha-D-Glucose_6-phosphate	Cytosol
M_GA6P	D-Glucosamine_6-phosphate	Cytosol
M_GABA	4-Aminobutanoate	Cytosol
M_GABAe	4-Aminobutanoate	Extracellular_space
M_GABAm	4-Aminobutanoate	Mitochondrion
M_GAG	Galactosaminogalactan	Cytosol
M_GAL1P	alpha-D-Galactose_1-phosphate	Cytosol
M_GALCER	Galactosylceramide	Cytosol
M_GALCERA	Galactosylceramide(Comp._A)	Cytosol
M_GALCERB	Galactosylceramide(Comp._B)	Cytosol
M_GALN14LAC	D-Galactono-1,4-lactone	Cytosol
M_GALNT	D-Galactonate	Cytosol
M_GALNTe	D-Galactonate	Extracellular_space
M_GALOL	Galactitol	Cytosol
M_GALOLe	Galactitol	Extracellular_space
M_GALUNT	D-Galacturonate	Cytosol
M_GALUNTe	D-Galacturonate	Extracellular_space
M_GALUNTP	1-phospho-alpha-D-glucuronate	Cytosol
M_GAMYLe	Glucoamylase_(secreted_to_the_medium)	Extracellular_space
M_GAR	5'-Phosphoribosylglycinamide	Cytosol
M_GBAD	4-Guanidino-butanamide	Cytosol
M_GBAT	4-Guanidino-butanoate	Cytosol
M_GC	gamma-L-Glutamyl-L-cysteine	Cytosol
M_GDMIPC	Galactosyl-Dimannosyl-inositol-P-ceramide	Cytosol
M_GDP	GDP	Cytosol
M_GDPm	GDP	Mitochondrion
M_GDPMAN	GDPmannose	Cytosol
M_GEN	Gentisate	Cytosol
M_GGM	Galactoglucomannan	Cytosol
M_GL	Glycerol	Cytosol
M_GL3P	Glycerol_3-phosphate	Cytosol
M_GLAC	D-Galactose	Cytosol
M_GLACe	D-Galactose	Extracellular_space
M_GLAL	Glycolaldehyde	Cytosol
M_GLC	alpha-D-Glucose	Cytosol
M_GLCe	alpha-D-Glucose	Extracellular_space
M_GLCN	D-Glucosamine	Cytosol
M_GLCN15LAC	d-Glucono-1,5-lactone	Cytosol
M_GLCN15LACe	d-Glucono-1,5-lactone	Extracellular_space
M_GLCNT	D-Gluconate	Cytosol
M_GLCNTe	D-Gluconate	Extracellular_space
M_GLCUNT	D-Glucuronate	Cytosol
M_GLCUNTe	D-Glucuronate	Extracellular_space
M_GLe	Glycerol	Extracellular_space
M_GLN	L-Glutamine	Cytosol
M_GLNe	L-Glutamine	Extracellular_space
M_GLU	L-Glutamate	Cytosol
M_GLUCER1	Glucocerebroside_1	Cytosol
M_GLUCER2	Glucocerebroside_2	Cytosol
M_GLUe	L-Glutamate	Extracellular_space
M_GLUGSAL	L-Glutamate_5-semialdehyde	Cytosol
M_GLUGSALm	L-Glutamate_5-semialdehyde	Mitochondrion
M_GLUm	L-Glutamate	Mitochondrion
M_GLUP	alpha-D-Glutamyl_phosphate	Cytosol
M_GLX	Glyoxylate	Cytosol
M_GLY	Glycine	Cytosol
M_GLYA	Glycolate	Cytosol
M_GLYAL	D-Glyceraldehyde	Cytosol
M_GLYCOGEN	Glycogen	Cytosol
M_GLYCOGENe	Glycogen	Extracellular_space
M_GLYe	Glycine	Extracellular_space
M_GLYm	Glycine	Mitochondrion
M_GLYN	Glycerone_(DHA/dihydroxyacetone)	Cytosol
M_GLYNe	Glycerone_(DHA/dihydroxyacetone)	Extracellular_space
M_GMP	GMP	Cytosol
M_GN	Guanine	Cytosol
M_GNTAL	Gentisate_aldehyde	Cytosol
M_GPP	Geranyl_diphosphate	Cytosol
M_GSN	Guanosine	Cytosol
M_GTP	GTP	Cytosol
M_GTPm	GTP	Mitochondrion
M_GUA	Guaiacol	Cytosol
M_H2O	Water	Cytosol
M_H2O2	Hydrogen_peroxide	Cytosol
M_H2O2e	Hydrogen_peroxide	Extracellular_space
M_H2Oe	Water	Extracellular_space
M_H2Om	Water_(mitochondria)	Mitochondrion
M_H2S	Hydrogen_sulfide	Cytosol
M_H2SO3	Sulfite	Cytosol
M_H2SO3e	Sulfite	Extracellular_space
M_H3MCOA	(S)-3-Hydroxy-3-methylglutaryl-CoA	Cytosol
M_HACNm	But-1-ene-1,2,4-tricarboxylate	Mitochondrion
M_HAN	3-Hydroxyanthranilate	Cytosol
M_HCITm	2-Hydroxybutane-1,2,4-tricarboxylate	Mitochondrion
M_HCYS	L-Homocysteine	Cytosol
M_HICITm	Homoisocitrate	Mitochondrion
M_HIS	L-Histidine	Cytosol
M_HISe	L-Histidine	Extracellular_space
M_HISN	Histamine	Cytosol
M_HISOL	L-Histidinol	Cytosol
M_HISOLP	L-Histidinol_phosphate	Cytosol
M_HIUR	5-hydroxyisourate	Cytosol
M_HKYN	3-Hydroxykynurenine	Cytosol
M_HNO2	Nitrite	Cytosol
M_HNO3	Nitrate	Cytosol
M_HNO3e	Nitrate	Extracellular_space
M_HOMOGEN	Homogentisate	Cytosol
M_HPLYSm	H-protein-lipoyllysine	Mitochondrion
M_HPSAMLYSm	H-protein-S-aminomethyldihydrolipoyllysine	Mitochondrion
M_HSER	L-Homoserine	Cytosol
M_HYXN	Hypoxanthine	Cytosol
M_HYXNe	Hypoxanthine	Extracellular_space
M_ICIT	Isocitrate	Cytosol
M_ICITe	Isocitrate	Extracellular_space
M_ICITm	Isocitrate	Mitochondrion
M_IDOL	L-Iditol	Cytosol
M_IDOLe	L-Iditol	Extracellular_space
M_IDP	IDP	Cytosol
M_IDPm	IDP	Mitochondrion
M_IGP	Indoleglycerol_phosphate	Cytosol
M_ILE	L-Isoleucine	Cytosol
M_ILEe	L-Isoleucine	Extracellular_space
M_ILEm	L-Isoleucine	Mitochondrion
M_IMACP	3-(Imidazol-4-yl)-2-oxopropyl_phosphate	Cytosol
M_IMASP	Iminoaspartate	Cytosol
M_IMP	IMP	Cytosol
M_INAC	Indoleacetate	Cytosol
M_IND	Indole	Cytosol
M_INDe	Indole	Extracellular_space
M_INS	Inosine	Cytosol
M_IPC	Inositol_phosphorylceramide	Cytosol
M_IPPMALm	2-Isopropylmalate	Mitochondrion
M_IPPP	Isopentenyl_diphosphate	Cytosol
M_ITP	ITP	Cytosol
M_ITPm	ITP	Mitochondrion
M_KDDGC	2-dehydro-3-deoxy-D-gluconate	Cytosol
M_KOJA	Kojic_acid	Cytosol
M_KOJAe	Kojic_acid	Extracellular_space
M_KYN	L-Kynurenine	Cytosol
M_KYNe	L-Kynurenine	Extracellular_space
M_LAC	D-Lactate	Cytosol
M_LACAL	D-Lactaldehyde	Cytosol
M_LACe	D-Lactate	Extracellular_space
M_LACm	(R)-Lactate	Mitochondrion
M_LACT	Lactose	Cytosol
M_LACTe	Lactose	Extracellular_space
M_LAOL	L-Arabitol	Cytosol
M_LAOLe	L-Arabitol	Extracellular_space
M_LARAB	L-Arabinose	Cytosol
M_LARABe	L-Arabinose	Extracellular_space
M_LEU	L-Leucine	Cytosol
M_LEUe	L-Leucine	Extracellular_space
M_LEUm	L-Leucine	Mitochondrion
M_LGT	S-D-Lactoylglutathione	Cytosol
M_LIPIDS	Artificial_metabolite._The_metabolites_found_in_the_biomass._Measured_in_grams	Cytosol
M_LIPOm	Lipoamide	Mitochondrion
M_LLAC	L-Lactate	Cytosol
M_LLACe	L-Lactate	Extracellular_space
M_LLACm	(S)-Lactate	Mitochondrion
M_LLCT	L-Cystathionine	Cytosol
M_LMAND	L-mandelate	Cytosol
M_LMANDe	L-mandelate	Extracellular_space
M_LNST	Lanosterol	Cytosol
M_LPC	Lysophosphatidylcholine	Cytosol
M_LPE	Lysophosphatidylethanolamine	Cytosol
M_LPSE2m	(LipS2)-dihydrolipoyl_transsuccinylase	Mitochondrion
M_LXUL	L-Xylulose	Cytosol
M_LXULe	L-Xylulose	Extracellular_space
M_LYS	L-Lysine	Cytosol
M_LYSe	L-Lysine	Extracellular_space
M_LYSm	L-Lysine	Mitochondrion
M_MACAC	maleylacetoacetate	Cytosol
M_MAGLY	Monoacylglycerol	Cytosol
M_MAGLYP	Monoacylglycerol-3-Phosphate	Cytosol
M_MAL	(S)-Malate	Cytosol
M_MALACP	Malonyl-[acyl-carrier_protein]	Cytosol
M_MALCOA	Malonyl_coenzyme_A	Cytosol
M_MALe	(S)-Malate	Extracellular_space
M_MALm	(S)-Malate	Mitochondrion
M_MAN	D-Mannose	Cytosol
M_MAN1P	alpha-D-Mannose_1-phosphate	Cytosol
M_MAN6P	D-Mannose_6-phosphate	Cytosol
M_MANe	D-Mannose	Extracellular_space
M_MANNANe	Mannan	Extracellular_space
M_MELIe	Melibiose	Extracellular_space
M_MET	L-Methionine	Cytosol
M_METe	L-Methionine	Extracellular_space
M_METH	Methanethiol	Cytosol
M_METHF	5,10-Methenyltetrahydrofolate	Cytosol
M_METHFm	5,10-Methenyltetrahydrofolate	Mitochondrion
M_METHOL	Methanol	Cytosol
M_METHOLe	Methanol	Extracellular_space
M_METTHF	5,10-Methylenetetrahydrofolate	Cytosol
M_METTHFm	5,10-Methylenetetrahydrofolate	Mitochondrion
M_MGC181	Monoglucosyloxyoctadecenoic_acid	Cytosol
M_MGDG	Monogalactosyl_diglyceride	Cytosol
M_MI1P	1L-myo-Inositol_1-phosphate	Cytosol
M_MIPC	Mannose-inositol-P-ceramide	Cytosol
M_MLT	Maltose	Cytosol
M_MLTe	Maltose	Extracellular_space
M_MNT	D-Mannitol	Cytosol
M_MNT1P	D-Mannitol_1-phosphate	Cytosol
M_MNTe	D-Mannitol	Extracellular_space
M_MTHF	5-Methyltetrahydrofolate	Cytosol
M_MTHFm	5-Methyltetrahydrofolate	Mitochondrion
M_MTHGXL	Methylglyoxal	Cytosol
M_MTPHTH	Monomethylterephthalate	Cytosol
M_MUCL	Muconolactone	Cytosol
M_MUCO	cis,cis-muconate	Cytosol
M_MVL	(R)-Mevalonate	Cytosol
M_MYOI	myo-Inositol	Cytosol
M_NAD	NAD+	Cytosol
M_NADH	NADH	Cytosol
M_NADHm	NADH	Mitochondrion
M_NADm	NAD+	Mitochondrion
M_NADP	NADP+	Cytosol
M_NADPH	NADPH	Cytosol
M_NADPHm	NADPH	Mitochondrion
M_NADPm	NADP+	Mitochondrion
M_NAG	N-Acetyl-D-glucosamine	Cytosol
M_NAGA1P	N-Acetyl-D-glucosamine_1-phosphate	Cytosol
M_NAGA6P	N-Acetyl-D-glucosamine_6-phosphate	Cytosol
M_NAGLUm	N-Acetyl-L-glutamate	Mitochondrion
M_NAGLUPm	N-Acetyl-L-glutamate_5-phosphate	Mitochondrion
M_NAGLUSm	N-Acetyl-L-glutamate_5-semialdehyde	Mitochondrion
M_NAHISN	N-acetylhistamine	Cytosol
M_NAMN	Nicotinate_D-ribonucleotide	Cytosol
M_NAMR	Nicotinamide_D-ribonucleoside	Cytosol
M_NAORNm	N2-Acetyl-L-ornithine	Mitochondrion
M_NAR	Nicotinate_D-ribonucleoside	Cytosol
M_NFAN	N-formylanthranilate	Cytosol
M_NH3	Ammonia	Cytosol
M_NH3e	Ammonia	Extracellular_space
M_NH3m	Ammonia	Mitochondrion
M_NH4OH	Ammonium_hydroxide	Cytosol
M_NICA	Nicotinate	Cytosol
M_NICAe	Nicotinate	Extracellular_space
M_NICD	Nicotinamide	Cytosol
M_NICDe	Nicotinamide	Extracellular_space
M_NIG	Nigeran_(alpha-1,3-Glucose-alpha-1,4-Glucose)	Cytosol
M_NMN	Nicotinamide_D-ribonucleotide	Cytosol
M_NPRAN	N-(5-Phospho-D-ribosyl)anthranilate	Cytosol
M_O2	Oxygen	Cytosol
M_O2e	Oxygen	Extracellular_space
M_O2m	Oxygen	Mitochondrion
M_OA	Oxaloacetate	Cytosol
M_OAe	Oxaloacetate	Extracellular_space
M_OAEL	3-Oxoadipate_enol-lactone	Cytosol
M_OAHSER	O-Acetyl-L-homoserine	Cytosol
M_OAm	Oxaloacetate	Mitochondrion
M_OBUT	2-Oxobutanoate	Cytosol
M_OBUTm	2-Oxobutanoate	Mitochondrion
M_OGT	Oxidized_glutathione	Cytosol
M_OICAP	3-Carboxy-4-methyl-2-oxopentanoate	Cytosol
M_OICAPm	3-Carboxy-4-methyl-2-oxopentanoate	Mitochondrion
M_OIVALm	(R)-2-Oxoisovalerate	Mitochondrion
M_OMP	Orotidine_5'-phosphate	Cytosol
M_OMVAL	3-Methyl-2-oxobutanoate	Cytosol
M_OMVALm	3-Methyl-2-oxobutanoate	Mitochondrion
M_ORN	L-Ornithine	Cytosol
M_ORNe	L-Ornithine	Extracellular_space
M_ORNm	L-Ornithine	Mitochondrion
M_OROA	Orotate	Cytosol
M_OTA	Ochratoxin_A	Cytosol
M_OTAe	Ochratoxin_A	Extracellular_space
M_OTHIO	Oxidized_thioredoxin	Cytosol
M_OTHIOm	Oxidized_thioredoxin	Mitochondrion
M_OXAL	Oxalate	Cytosol
M_OXALe	Oxalate	Extracellular_space
M_OXAm	Oxaloglutarate	Mitochondrion
M_OXGLY	Oxaloglycolate	Cytosol
M_P5C	(S)-1-Pyrroline-5-carboxylate	Cytosol
M_P5Cm	(S)-1-Pyrroline-5-carboxylate	Mitochondrion
M_PABA	4-Aminobenzoate	Cytosol
M_PANT	(R)-Pantoate	Cytosol
M_PAP	Adenosine_3',5'-bisphosphate	Cytosol
M_PAPS	3'-Phosphoadenylylsulfate	Cytosol
M_PC	Phosphatidylcholine	Cytosol
M_PCAGL3P	1-acyl-sn-glycerol-3-phosphate_used_for_phosphatidylcholine	Cytosol
M_PCAT3P2	1-acyl-sn-glycerone_phosphate_used_for_phosphatidylcholine	Cytosol
M_PCC	Protocatechuate	Cytosol
M_PCCDPDG	Cdp-diacylglycerol_used_for_phosphatidylcholine	Cytosol
M_PCCe	Protocatechuate	Extracellular_space
M_PCPA	Phosphatidate_used_for_phosphatidylcholine	Cytosol
M_PCPDME	Phosphatidyl-N-dimethylethanolamine	Cytosol
M_PCPE	Phosphatidylethanolamine_used_for_phosphatidylcholine	Cytosol
M_PCPMME	Phosphatidyl-N-methylethanolamine	Cytosol
M_PCPS	Phosphatidylserine_used_for_phosphatidylcholine	Cytosol
M_PE	Phosphatidylethanolamine	Cytosol
M_PEAGL3P	1-acyl-sn-glycerol-3-phosphate_used_for_phosphatidylethanolamine	Cytosol
M_PEAT3P2	1-acyl-sn-glycerone_phosphate_used_for_phosphatidylethanolamine	Cytosol
M_PECDPDG	Cdp-diacylglycerol_used_for_phosphatidylethanolamine	Cytosol
M_PECTATEe	Pectate	Extracellular_space
M_PENAL	Pentanal	Cytosol
M_PENN	Pentylamine	Cytosol
M_PENNe	Pentylamine	Extracellular_space
M_PEP	Phosphoenolpyruvate	Cytosol
M_PEPA	Phosphatidate_used_for_phosphatidylethanolamine	Cytosol
M_PEPS	Phosphatidylserine_used_for_phosphatidylethanolamine	Cytosol
M_PG	Phosphatidylglycerol	Cytosol
M_PHAC	Phenylacetate	Cytosol
M_PHACe	Phenylacetate	Extracellular_space
M_PHAL	Phenylacetaldehyde	Cytosol
M_PHALe	Phenylacetaldehyde	Extracellular_space
M_PHE	L-Phenylalanine	Cytosol
M_PHEe	L-Phenylalanine	Extracellular_space
M_PHEN	Prephenate	Cytosol
M_PHP	3-Phosphonooxypyruvate	Cytosol
M_PHPYR	Phenylpyruvate	Cytosol
M_PHPYRe	Phenylpyruvate	Extracellular_space
M_PHSER	O-Phospho-L-homoserine	Cytosol
M_PI	Orthophosphate	Cytosol
M_PIe	Orthophosphate	Extracellular_space
M_PIm	Orthophosphate	Mitochondrion
M_PINS	1-Phosphatidyl-D-myo-inositol	Cytosol
M_PINSP	1-Phosphatidyl-1D-myo-inositol_3-phosphate	Cytosol
M_PMVL	(R)-5-Phosphomevalonate	Cytosol
M_PNTO	(R)-Pantothenate	Cytosol
M_POOL	Artificial_metabolite._A_group_of_small_molecules_found_in_the_biomass	Cytosol
M_PPI	Pyrophosphate	Cytosol
M_PPIm	Pyrophosphate	Mitochondrion
M_PPMVL	(R)-5-Diphosphomevalonate	Cytosol
M_PRAM	5-Phosphoribosylamine	Cytosol
M_PRBAMP	N1-(5-Phospho-D-ribosyl)-AMP	Cytosol
M_PRBATP	N1-(5-Phospho-D-ribosyl)-ATP_	Cytosol
M_PRCP	5-Phosphoribosyl_monophosphate	Cytosol
M_PRFICA	1-(5'-Phosphoribosyl)-5-formamido-4-imidazolecarboxamide	Cytosol
M_PRFP	5-(5-Phospho-D-ribosylaminoformimino)-1-(5-phosphoribosyl)-imidazole-4-carboxamide	Cytosol
M_PRLP	N-(5'-Phospho-D-1'-ribulosylformimino)-5-amino-1-(5''-phospho-D-ribosyl)-4-imidazolecarboxamide	Cytosol
M_PRO	L-Proline	Cytosol
M_PROe	L-Proline	Extracellular_space
M_PROm	L-Proline	Mitochondrion
M_PROP	Propanoate	Cytosol
M_PROPACP	Propanoyl-[acyl-carrier_protein]	Cytosol
M_PROPAL	Propionaldehyde	Cytosol
M_PROPALe	Propionaldehyde	Extracellular_space
M_PROPCOA	Propanoyl-CoA	Cytosol
M_PROPCOAm	Propanoyl-CoA	Mitochondrion
M_PROPe	Propanoate	Extracellular_space
M_PROPm	Propanoate	Mitochondrion
M_Protein	Protein	Extracellular_space
M_PRPP	5-Phospho-alpha-D-ribose_1-diphosphate	Cytosol
M_PS	Phosphatidylserine	Cytosol
M_PSAGL3P	1-acyl-sn-glycerol-3-phosphate_used_for_phosphatidylserine	Cytosol
M_PSAT3P2	1-acyl-sn-glycerone_phosphate_used_for_phosphatidylserine	Cytosol
M_PSCDPDG	Cdp-diacylglycerol_used_for_phosphatidylserine	Cytosol
M_PSNIG	Pseudonigeran_(1,3-alpha-glucan)	Cytosol
M_PSPA	Phosphatidate_used_for_phosphatidylserine	Cytosol
M_PYR	Pyruvate	Cytosol
M_PYRe	Pyruvate	Extracellular_space
M_PYRm	Pyruvate	Mitochondrion
M_QH2m	Ubiquinol	Mitochondrion
M_Qm	Ubiquinone	Mitochondrion
M_QT	Quinate	Cytosol
M_QTe	Quinate	Extracellular_space
M_QUIN	Quinolinate	Cytosol
M_QUINe	Quinolinate	Extracellular_space
M_R1P	D-Ribose_1-phosphate	Cytosol
M_R5P	D-Ribose_5-phosphate	Cytosol
M_RAFFe	Raffinose	Extracellular_space
M_RES	Resocinol	Cytosol
M_RESe	Resocinol	Extracellular_space
M_RGT	Glutathione	Cytosol
M_RHA	L-Rhamnose	Cytosol
M_RHAe	Extracellular_rhamnose	Extracellular_space
M_RHAMN	L-rhamnulose	Cytosol
M_RHAMNP	L-rhamnulose_1-phosphate	Cytosol
M_RIB	D-Ribose	Cytosol
M_RIBe	D-Ribose	Extracellular_space
M_RIBOL	Ribitol	Cytosol
M_RIBOLe	Ribitol	Extracellular_space
M_RL	D-Ribulose	Cytosol
M_RL5P	D-Ribulose_5-phosphate	Cytosol
M_RLe	D-Ribulose	Extracellular_space
M_RNA	Ribonucleic_acid	Cytosol
M_RTHIO	Reduced_thioredoxin	Cytosol
M_RTHIOm	Reduced_thioredoxin	Mitochondrion
M_S	Sulfur	Cytosol
M_S23E	(S)-2,3-Epoxysqualene	Cytosol
M_S7P	Sedoheptulose_7-phosphate	Cytosol
M_SACPm	Saccharopine	Mitochondrion
M_SAH	S-Adenosyl-L-homocysteine	Cytosol
M_SAICAR	1-(5'-Phosphoribosyl)-5-amino-4-(N-succinocarboxamide)-imidazole	Cytosol
M_SALI	Salicylate	Cytosol
M_SALIe	Salicylate	Extracellular_space
M_SAM	S-Adenosyl-L-methionine,_S-Adenosyl-L-methionine;_Acylcarnitine	Cytosol
M_SAMOB	S-adenosyl-4-methylthio-2-oxobutanoate	Cytosol
M_SEDAG	1,2-diacyl-sn-glycerol_(for_Sterolesters)	Cytosol
M_SEDAGP	1,2-diacyl-sn-glycerol_3-phosphate_(for_Sterolesters)	Cytosol
M_SEMAG	Monoacylglycerol(for_Sterolesters)	Cytosol
M_SEMAGP	Monoacylglycerol-3-phosphate_(for_Sterolesters)	Cytosol
M_SER	L-Serine	Cytosol
M_SERe	L-Serine	Extracellular_space
M_SLF	Sulfate	Cytosol
M_SLFe	Sulphate	Extracellular_space
M_SME	Shikimate	Cytosol
M_SME3P	Shikimate_3-phosphate	Cytosol
M_SMEe	Shikimate	Extracellular_space
M_SOR	L-Sorbose	Cytosol
M_SORe	L-Sorbose	Extracellular_space
M_SOT	D-Sorbitol	Cytosol
M_SOTe	D-Sorbitol	Extracellular_space
M_SQL	Squalene	Cytosol
M_STACe	Stachyose	Extracellular_space
M_STARe	Starch	Extracellular_space
M_SUCC	Succinate	Cytosol
M_SUCCe	Succinate	Extracellular_space
M_SUCCm	Succinate	Mitochondrion
M_SUCCOAm	Succinyl_coenzyme_A	Mitochondrion
M_SUCCSALm	Succinate-semialdehyde	Mitochondrion
M_SUCe	Sucrose	Extracellular_space
M_T3P1	D-Glyceraldehyde_3-phosphate	Cytosol
M_T3P2	Glycerone_phosphate_(DHAP)	Cytosol
M_TAGLY	Triacylglycerol	Cytosol
M_TANAe	Tannic_acid	Extracellular_space
M_TAR	Tartrate	Cytosol
M_TARe	Tartrate	Extracellular_space
M_TDPE1m	(thiamine_diphosphate)-alpha-ketoglutarate_dehydrogenase	Mitochondrion
M_TGDMIPC	Trigalactosyldimannosylinositol-P-ceramide	Cytosol
M_THF	Tetrahydrofolate	Cytosol
M_THFG	Tetrahydrofolyl-[Glu](n)	Cytosol
M_THFm	Tetrahydrofolate	Mitochondrion
M_THR	L-Threonine	Cytosol
M_THRe	L-Threonine	Extracellular_space
M_THRm	L-Threonine	Mitochondrion
M_THY	Thymine	Cytosol
M_TPHTH	Terephthalate	Cytosol
M_TPHTHe	Terephthalate	Extracellular_space
M_TRE	alpha,alpha-Trehalose	Cytosol
M_TRE6P	alpha,alpha-Trehalose_6-phosphate	Cytosol
M_TREe	alpha,alpha-Trehalose	Extracellular_space
M_TRP	L-Tryptophan	Cytosol
M_TRPe	L-Tryptophan	Extracellular_space
M_TYR	L-Tyrosine	Cytosol
M_TYRe	L-Tyrosine	Extracellular_space
M_UDP	UDP	Cytosol
M_UDPG	UDPglucose	Cytosol
M_UDPGAL	UDPgalactose	Cytosol
M_UDPGALU	UDP-galacturonate	Cytosol
M_UDPNAG	UDP-N-acetyl-D-glucosamine	Cytosol
M_UDPNAGAL	UDP-N-acetyl-D-galactosamine	Cytosol
M_UGC	(-)-Ureidoglycolate	Cytosol
M_UMP	UMP	Cytosol
M_URA	Uracil	Cytosol
M_URAe	Uracil	Extracellular_space
M_UREA	Urea	Cytosol
M_UREAC	Urea-1-carboxylate	Cytosol
M_UREAe	Urea	Extracellular_space
M_UREAm	Urea	Mitochondrion
M_URI	Uridine	Cytosol
M_URIC	Ureate	Cytosol
M_URIe	Uridine	Extracellular_space
M_UTP	UTP	Cytosol
M_VAL	L-Valine	Cytosol
M_VALe	L-Valine	Extracellular_space
M_VALm	L-Valine	Mitochondrion
M_VAN	Vanillate	Cytosol
M_VANe	Vanillate	Extracellular_space
M_VANIN	Vanillin	Cytosol
M_XAN	Xanthine	Cytosol
M_XANe	Xanthine	Extracellular_space
M_XMP	Xanthosine_5'-phosphate	Cytosol
M_XOL	Xylitol	Cytosol
M_XOLe	Xylitol	Extracellular_space
M_XTSINE	Xanthosine	Cytosol
M_XUL	D-Xylulose	Cytosol
M_XUL5P	D-Xylulose_5-phosphate	Cytosol
M_XULe	D-Xylulose	Extracellular_space
M_XYL	D-Xylose	Cytosol
M_XYLANe	Xylan	Extracellular_space
M_XYLe	D-Xylose	Extracellular_space
M_ZYMST	Zymosterol	Cytosol
M_S_Malate_input	Input/Output_of_(S)-Malate._Artificial_metabolite	System_input
M_3CPYRD_input	Input/Output_of_3-cyanopyridine._Artificial_metabolite	System_input
M_Acetaldehyde_input	Input/Output_of_Acetaldehyde._Artificial_metabolite	System_input
M_Acetate_input	Input/Output_of_Acetate._Artificial_metabolite	System_input
M_AD_input	Input/Output_of_Adenine._Artificial_metabolite	System_input
M_AMP_input	Input/Output_of_AMP._Artificial_metabolite	System_input
M_Amylopectin_input	Input/Output_of_Amylopectin._Artificial_metabolite	System_input
M_Amylose_input	Input/Output_of_Amylose._Artificial_metabolite	System_input
M_AN_input	Input/Output_of_Anthranilate._Artificial_metabolite	System_input
M_Arabinan_input	Input/Output_of_Arabinan._Artificial_metabolite	System_input
M_ATN_input	Input/Output_of_Allantoin._Artificial_metabolite	System_input
M_ATP_input	Input/Output_of_ATP._Artificial_metabolite	System_input
M_Benzoate_input	Input/Output_of_Benzoate._Artificial_metabolite	System_input
M_Benzonitrile_input	Input/Output_of_Benzonitrile._Artificial_metabolite	System_input
M_Benzoylamine_input	Input/Output_of_Benzoylamine._Artificial_metabolite	System_input
M_Biotin_input	Input/Output_of_Biotin._Artificial_metabolite	System_input
M_C100_input	Input/Output_of_Decanoate._Artificial_metabolite	System_input
M_C120_input	Input/Output_of_Dodecanoate._Artificial_metabolite	System_input
M_C140_input	Input/Output_of_Tetradecanoate._Artificial_metabolite	System_input
M_C141_input	Input/Output_of_Tetradecenoate._Artificial_metabolite	System_input
M_C150_input	Input/Output_of_Pentadecanoate._Artificial_metabolite	System_input
M_C160_input	Input/Output_of_Hexadecanoate._Artificial_metabolite	System_input
M_C161_input	Input/Output_of_Hexadecenoate._Artificial_metabolite	System_input
M_C162_input	Input/Output_of_Hexadecadienoate._Artificial_metabolite	System_input
M_C170_input	Input/Output_of_Heptadecanoate._Artificial_metabolite	System_input
M_C171_input	Input/Output_of_Heptadecenoate._Artificial_metabolite	System_input
M_C180_input	Input/Output_of_Octadecanoate._Artificial_metabolite	System_input
M_C181_input	Input/Output_of_Octadecenoate._Artificial_metabolite	System_input
M_C182_input	Input/Output_of_Octadecadienoate._Artificial_metabolite	System_input
M_C183_input	Input/Output_of_Octadecatrienoate._Artificial_metabolite	System_input
M_C190_input	Input/Output_of_Nonadecanoate._Artificial_metabolite	System_input
M_C191_input	Input/Output_of_Nonadecenoate._Artificial_metabolite	System_input
M_C192_input	Input/Output_of_Nonadecadienoate._Artificial_metabolite	System_input
M_C200_input	Input/Output_of_Eicosanoate._Artificial_metabolite	System_input
M_C40_input	Input/Output_of_Butanoate._Artificial_metabolite	System_input
M_C60_input	Input/Output_of_Hexanoate._Artificial_metabolite	System_input
M_C80_input	Input/Output_of_Octanoate._Artificial_metabolite	System_input
M_Cellobiose_input	Input/Output_of_Cellobiose._Artificial_metabolite	System_input
M_Cellotriose_input	Input/Output_of_Cellotriose._Artificial_metabolite	System_input
M_Cellulose_input	Input/Output_of_Cellulose._Artificial_metabolite	System_input
M_Citrate_input	Input/Output_of_Citrate._Artificial_metabolite	System_input
M_CO2_input	Input/Output_of_CO2._Artificial_metabolite	System_input
M_Coumarate_input	Input/Output_of_Coumarate._Artificial_metabolite	System_input
M_Dethiobiotin_input	Input/Output_of_Dethiobiotin._Artificial_metabolite	System_input
M_Dihydroxyacetone_input	Input/Output_of_Dihydroxyacetone._Artificial_metabolite	System_input
M_Dimethylterephthalate_input	Input/Output_of_Dimethylterephthalate._Artificial_metabolite	System_input
M_Erythritol_input	Input/Output_of_Erythritol._Artificial_metabolite	System_input
M_Ethanol_input	Input/Output_of_Ethanol._Artificial_metabolite	System_input
M_Ferulic_acid_input	Input/Output_of_Ferulic_acid._Artificial_metabolite	System_input
M_Formate_input	Input/Output_of_Formate._Artificial_metabolite	System_input
M_Fumarate_input	Input/Output_of_Fumarate._Artificial_metabolite	System_input
M_GABA_input	Input/Output_of_GABA._Artificial_metabolite	System_input
M_Galactitol_input	Input/Output_of_Galactitol._Artificial_metabolite	System_input
M_Gallic_acid_input	Input/Output_of_Gallic_acid._Artificial_metabolite	System_input
M_Glucan_input	Input/Output_of_Glucan._Artificial_metabolite	System_input
M_Gluconic_acid_lactone_input	Input/Output_of_Gluconic_acid_lactone._Artificial_metabolite	System_input
M_Glycerol_input	Input/Output_of_Glycerol._Artificial_metabolite	System_input
M_Glycine_input	Input/Output_of_Glycine._Artificial_metabolite	System_input
M_Glycogen_input	Input/Output_of_Glycogen._Artificial_metabolite	System_input
M_H2O_input	Input/Output_of_H2O._Artificial_metabolite	System_input
M_H2SO3_input	Input/Output_of_H2SO3._Artificial_metabolite	System_input
M_H3PO4_input	Input/Output_of_H3PO4._Artificial_metabolite	System_input
M_HNO3_input	Input/Output_of_HNO3._Artificial_metabolite	System_input
M_HYXN_input	Input/Output_of_Hypoxanthine._Artificial_metabolite	System_input
M_Indole_input	Input/Output_of_Indole._Artificial_metabolite	System_input
M_Isocitrate_input	Input/Output_of_Isocitrate._Artificial_metabolite	System_input
M_Kojic_acid_input	Input/Output_of_Kojic_acid._Artificial_metabolite	System_input
M_KYN_input	Input/Output_of_L-Kynurenine._Artificial_metabolite	System_input
M_Lactose_input	Input/Output_of_Lactose._Artificial_metabolite	System_input
M_Maltose_input	Input/Output_of_Maltose._Artificial_metabolite	System_input
M_Mannan_input	Input/Output_of_Mannan._Artificial_metabolite	System_input
M_Melibiose_input	Input/Output_of_Melibiose._Artificial_metabolite	System_input
M_Methanol_input	Input/Output_of_Methanol._Artificial_metabolite	System_input
M_NH3_input	Input/Output_of_NH3._Artificial_metabolite	System_input
M_NICA_input	Input/Output_of_Nicotinate._Artificial_metabolite	System_input
M_NICD_input	Input/Output_of_Nicotinamide._Artificial_metabolite	System_input
M_Nicotinamide_input	Input/Output_of_Nicotinamide._Artificial_metabolite	System_input
M_O2_input	Input/Output_of_O2._Artificial_metabolite	System_input
M_Ornithine_input	Input/Output_of_Ornithine._Artificial_metabolite	System_input
M_Oxalate_input	Input/Output_of_Oxalate._Artificial_metabolite	System_input
M_Oxaloacetate_input	Input/Output_of_Oxaloacetate._Artificial_metabolite	System_input
M_Pectate_input	Input/Output_of_Pectate._Artificial_metabolite	System_input
M_Phenylacetate_input	Input/Output_of_Phenylacetate._Artificial_metabolite	System_input
M_Phenylpyruvate_input	Input/Output_of_Phenylpyruvate._Artificial_metabolite	System_input
M_Propanal_input	Input/Output_of_Propanal._Artificial_metabolite	System_input
M_Propanoate_input	Input/Output_of_Propanoate._Artificial_metabolite	System_input
M_Protocatechuate_input	Input/Output_of_Protocatechuate._Artificial_metabolite	System_input
M_Pyruvate_input	Input/Output_of_Pyruvate._Artificial_metabolite	System_input
M_QUIN_input	Input/Output_of_Quinolinate._Artificial_metabolite	System_input
M_Quinate_input	Input/Output_of_Quinate._Artificial_metabolite	System_input
M_Raffinose_input	Input/Output_of_Raffinose._Artificial_metabolite	System_input
M_Resorcinol_input	Input/Output_of_Resorcinol._Artificial_metabolite	System_input
M_Ribitol_input	Input/Output_of_Ribitol._Artificial_metabolite	System_input
M_Salicylate_input	Input/Output_of_Salicylate._Artificial_metabolite	System_input
M_Shikimate_input	Input/Output_of_Shikimate._Artificial_metabolite	System_input
M_Stachyose_input	Input/Output_of_Stachyose._Artificial_metabolite	System_input
M_Starch_input	Input/Output_of_Starch._Artificial_metabolite	System_input
M_Succinate_input	Input/Output_of_Succinate._Artificial_metabolite	System_input
M_Sucrose_input	Input/Output_of_Sucrose._Artificial_metabolite	System_input
M_Tannic_acid_input	Input/Output_of_Tannic_acid._Artificial_metabolite	System_input
M_Tartrate_input	Input/Output_of_Tartrate._Artificial_metabolite	System_input
M_Terephthalate_input	Input/Output_of_Terephthalate._Artificial_metabolite	System_input
M_Trehalose_input	Input/Output_of_Trehalose._Artificial_metabolite	System_input
M_URA_input	Input/Output_of_Uracil._Artificial_metabolite	System_input
M_UREA_input	Input/Output_of_Urea._Artificial_metabolite	System_input
M_URI_input	Input/Output_of_Uridine._Artificial_metabolite	System_input
M_Vanillic_acid_input	Input/Output_of_Vanillic_acid._Artificial_metabolite	System_input
M_XAN_input	Input/Output_of_Xanthine._Artificial_metabolite	System_input
M_Xanthin_input	Input/Output_of_Xanthin._Artificial_metabolite	System_input
M_Xylan_input	Input/Output_of_Xylan._Artificial_metabolite	System_input
M_Xylitol_input	Input/Output_of_Xylitol._Artificial_metabolite	System_input
